# Supplementary material for: Hand hygiene among cleaning staff in acute care hospitals: a scoping review
Source: Front Public Health. 2026 Jul 16;14:1800229. doi: 10.3389/fpubh.2026.1800229 (PMC13422454; doi:10.3389/fpubh.2026.1800229)
Supplement: Supplementary file 2 [file Table_1.xlsx]

## Sheet: PRISMA-ScR-Checklist
Section	Item	PRISMA-ScR item description	Relevant section heading
Title	1	Identify the report as a scoping review	Titel
Abstract	2	Provide a structured summary including background objectives methods results and conclusions	Abstract
Introduction	3	Describe the rationale for the review in the context of what is already known	Introduction
Introduction	4	Provide an explicit statement of the questions and objectives	Introduction
Methods	5	Indicate whether a review protocol exists and where it can be accessed	Methods
Methods	6	Specify characteristics of the sources of evidence used as eligibility criteria	Methods
Methods	7	Describe all information sources in the search	Methods
Methods	8	Present the full electronic search strategy for at least one database	Methods
Methods	9	Describe the process for selecting sources of evidence	Methods
Methods	10	Describe the process for charting the data	Methods
Methods	11	List and define all variables for which data were sought	Methods
Methods	12	Describe methods used to assess risk of bias if done	Not applicable
Results	13	Give numbers of sources screened assessed for eligibility and included	Results
Results	14	Present characteristics of sources of evidence	Results
Results	15	Present results for each source of evidence	Results
Results	16	Summarize the evidence in relation to the objectives	Results
Discussion	17	Summarize main results including concepts themes and gaps	Discussion
Discussion	18	Discuss limitations of the scoping review	Discussion
Conclusion	19	Provide a general interpretation of the results and implications	Conclusion
Funding	20	Describe sources of funding for the included sources of evidence	Funding

## Sheet: Search Strategy - DBs
PubMed (Medline)
Search Line	Search Terms	Results	Gold Set	Comment	Additionally identified hits
Date: 16.05.2025
	(("cleaner*"[All Fields] OR "cleaning staff"[All Fields] OR "cleaning worker*"[All Fields] OR "housekeep*"[All Fields] OR "facility manage*"[All Fields] OR "janitor*"[All Fields] OR "custodia*"[All Fields] OR "sanitary work*"[All Fields] OR "housekeeping, hospital"[MeSH Terms]) AND ("infection control*"[All Fields] OR "infection prevention"[All Fields] OR "hand hygien*"[All Fields] OR "hand disin…	603	Harun et al. (2023); Battan et al. (2023); Tesfaye et al. (2023); Weldetinsaye et al. (2023); Sendall et al. (2019); Kigozi et al. (2024); Vindenes et al. (2023); Iversen et al. (2023); He et al. (2023); Han et al. (2021); Xu et al. (2021); Singh et al. (2021); Lien et al. (2018) (Text a); Lien et al. (2018) (Text b); King et al. (2015); Toffolutti et al. (2017); Pirincci, Altun (2016); Tshitanga…		Mitchell et al. (2013); Laskar et al. (2018) --> "Similar Articles": Chadhary, Gupta (2018) --> "Similar Articles": Dhandapani et al. (2024) Gupta et al. (2023); Martin et al. (2019); Longembe, Kitronza (2020)
Date: 15.05.2025
10	#7 AND #8 AND #9	1279
9	#5 OR #6	12959356
8	#3 OR #4	168215
7	#1 OR #2	27384
6	"Hospitals"[MeSH Terms]	334161
5	"hospital*"[All Fields] OR "clinic*"[All Fields] OR "healthcare facilit*"[All Fields]	12949448
4	"Infection Control"[MeSH Terms] OR "Hand Hygiene"[MeSH Terms]	78846
3	"infection control*"[All Fields] OR "infection prevention"[All Fields] OR "hand hygien*"[All Fields] OR "hand disinfect*"[All Fields] OR "hand sanitiz*"[All Fields] OR "hand sanitis*"[All Fields] OR "hand clean*"[All Fields] OR "hand wash*"[All Fields] OR "handwashing*"[All Fields] OR "hand hygiene adherence" OR "hand hygiene compliance"	131525
2	"housekeeping, hospital"[MeSH Terms]	2366
1	"cleaner*"[All Fields] OR "cleaning staff"[All Fields] OR "cleaning worker*"[All Fields] OR "housekeep*"[All Fields] OR "facility manage*"[All Fields] OR "janitor*"[All Fields] OR "custodia*"[All Fields] OR "sanitary work*" [All Fields]	27384
Cochrane Library
Search Line	Search Terms	Results	Gold Set	Comment	Additionally identified hits
Date: 16.05.2025
12	#9 AND #10 AND #11	68	He et al. (2023)		Evtl. Hall et al. (2020): Fokus Reinigungskräfte, jedoch Oberflächenhygiene (Trainigung und Kommunikation)
11	#7 OR #8	1561515
10	#3 OR #6	7995
9	#1 OR #2	1113
8	[mh Hospitals] MeSH descriptor: [Hospitals] in all MeSH products	5706
7	hospital* OR clinic* OR ("healthcare" NEXT facilit*)	1561439
6	#4 OR #5	2196
5	[mh "Hand Hygiene"] MeSH descriptor: [Hand Hygiene] explode all trees	703
4	[mh "Infection Control"] MeSH descriptor: [Infection Control] explode all trees	1657
3	("infection" NEXT control*) OR "infection prevention" OR ("hand" NEXT hygien*) OR ("hand" NEXT disinfect*) OR ("hand" NEXT sanitiz*) OR ("hand" NEXT sanitis*) OR ("hand" NEXT clean*) OR ("hand" NEXT wash*) OR handwashing* OR "hand hygiene adherence" OR "hand hygiene compliance"	7298
2	[mh "housekeeping, hospital"] MeSH descriptor: [Housekeeping, Hospital] explode all trees	19
1	cleaner* OR "cleaning staff" OR ("cleaning" NEXT worker*) OR housekeep* OR ("facility" NEXT manage*) OR janitor* OR custodia* OR ("sanitary" NEXT work*)	1113
Embase (Elsevier)
Search Line	Search Terms	Results	Gold Set	Comment	Additionally identified hits
Date: 16.05.2025
#16	#15 AND [embase]/lim NOT ([embase]/lim AND [medline]/lim)	481
#15	#11 AND #12 AND #13 (2009-2025)	1130	Harun et al. (2023); Battan et al. (2023); Tesfaye et al. (2023); Weldetinsaye et al. (2023); Sendall et al. (2019); Kigozi et al. (2024); Vindenes et al. (2023); Iversen et al. (2023); He et al. (2023); Han et al. (2021); Xu et al. (2021); Lien et al. (2018) (Text a); Lien et al. (2018) (Text b); King et al. (2015); Toffolutti et al. (2017); Pirincci, Altun (2016); Mitchell et al. (2018); Sedeh …	Not available: Singh et al. (2021); Tschitangano et al. (2024)	Bulut, Yigitbas, Ozguler (2020); Chen et al. (2017)
#14	#11 AND #12 AND #21	1635
#13	#9 OR #10	22548761
#12	#5 OR #8	282545
#11	#1 OR #4	67661
#10	hospital'/exp	11711549
#9	hospital* OR clinic* OR 'healthcare facilit*'	22477710
#8	#6 OR #7	202371
#7	hand washing'/exp	23967
#6	infection control'/exp	186620
#5	infection control*' OR 'infection prevention' OR 'hand hygien*' OR 'hand disinfect*' OR 'hand sanitiz*' OR 'hand sanitis*' OR 'hand clean*' OR 'hand wash*' OR handwashing* OR 'hand hygiene adherence' OR 'hand hygiene compliance'	259179
#4	#2 OR #3	22373
#3	hospital service'/exp	21981
#2	cleaning staff'/exp	405
#1	cleaner* OR 'cleaning staff' OR 'cleaning worker*' OR housekeep* OR 'facility manage*' OR janitor* OR custodia* OR 'sanitary work*'	47389
CINHAL (EBSCO)
Search Line	Search Terms	Results	Gold Set	Comment	Additionally identified hits
Date: 16.05.2025
13	#9 AND #10 AND #11 (S9 AND S10 AND S11) (2009-2025)	219
12	#9 AND #10 AND #11 (S9 AND S10 AND S11)	323
11	#7 OR #8 (S7 OR S8)	2349957
10	#3 OR #6 (S3 OR S6)	90812
9	#1 OR #2 (S1 OR S2)	15656
8	MH "Hospitals+"	55891
7	hospital* OR clinic* OR "healthcare facilit*"	2347433
6	#4 OR #5 (S4 OR S5)	52746
5	MM "Handwashing+"	4883
4	MM "Infection Control+"	52746
3	"infection control*" OR "infection prevention" OR "hand hygien*" OR "hand disinfect*" OR "hand sanitiz*" OR "hand sanitis*" OR "hand clean*" OR "hand wash*" OR handwashing* OR "hand hygiene adherence" OR "hand hygiene compliance"	63894
2	MM "Housekeeping Department+"	406
1	cleaner* OR "cleaning staff" OR "cleaning worker*" OR housekeep* OR "facility manage*" OR janitor* OR custodia* OR "sanitary work*"	15656
Scopus
Search Line	Search Terms	Results	Gold Set	Comment	Additionally identified hits
Scopus (advanced search)
Date: 16.05.2025
5	( ALL ( cleaner* OR "cleaning staff" OR "cleaning worker*" OR housekeep* OR "facility manage*" OR janitor* OR custodia* OR "sanitary work*" ) ) AND ( ALL ( "infection control*" OR "infection prevention" OR "hand hygien*" OR "hand disinfect*" OR "hand sanitiz*" OR "hand sanitis*" OR "hand clean*" OR "hand wash*" OR handwashing* OR "hand hygiene adherence" OR "hand hygiene compliance" ) ) AND ( ALL…	4146
4	#1 AND #2 AND #3	8274
	no link between keywords and subject terms
	no link between keywords and subject terms
	no link between keywords and subject terms
	keine Subject Terms
3	ALL(hospital*) OR ALL(clinic*) OR ALL("healthcare facilit*")	28469266
	keine Subject Terms
2	ALL("infection control*") OR ALL("infection prevention") OR ALL("hand hygien*") OR ALL("hand disinfect*") OR ALL("hand sanitiz*") OR ALL("hand sanitis*") OR ALL("hand clean*") OR ALL("hand wash*") OR ALL(handwashing*) OR "hand hygiene adherence" OR "hand hygiene compliance"	501925
	keine Subject Terms
1	ALL(cleaner*) OR ALL("cleaning staff") OR ALL("cleaning worker*") OR ALL(housekeep*) OR ALL("facility manage*") OR ALL(janitor*) OR ALL(custodia*) OR ALL("sanitary work*")	1213422

## Sheet: Subject Terms - DBs
PubMed (MEDLINE)	Cochrane Library	Embase (Elsevier)	CINAHL (EBSCO)	Scopus
MeSH Database	Medical Terms (MeSH)	Emtree	CINAHL Subject Headings	None
		cleaning staff'/exp OR 'cleaning staff'
"housekeeping, hospital"[MeSH Terms]	[mh "housekeeping, hospital"]	hospital service'/exp OR 'hospital service'	MM "Housekeeping Department+"
"Infection Control"[MeSH Terms]	[mh "Infection Control"]	Infection Control'/exp	MM "Infection Control+"
"Hand Hygiene"[MeSH Terms]	[mh "Hand Hygiene"]	hand washing'/exp OR 'hand washing'	MM "Handwashing+"
"Hospitals"[MeSH Terms]	[mh Hospitals]	Hospitals/exp	MH "Hospitals+"

## Sheet: Grey Literature
No.	Date	Database used	Institution (Website)	Keywords used	Path on the website/search history on the website (incl. links)	Identified content	Key topics / Relevant modules and chapters / Notes
Grey Literature
Repository for Information Sharing (IRIS)
1.	2025-04-21	Monash Health Library --> Grey Literature Guide --> Research repositories --> Institutional Repository for Information Sharing (IRIS; WHO)	World Health Organization (WHO)	handhygiene (123 hits were viewed, 8 hits were exported.)	https://iris.who.int/handle/10665/367527?search-result=true&query=handhygiene&scope=&rpp=10&sort_by=score&order=desc&page=2	World Health Organization. (‎2023)‎. WHO research agenda for hand hygiene in health care 2023–2030: summary. World Health Organization. https://iris.who.int/handle/10665/367527. Lizenz: CC BY-NC-SA 3.0 IGO
2.	2025-04-21	Monash Health Library --> Grey Literature Guide --> Research repositories --> Institutional Repository for Information Sharing (IRIS; WHO)	World Health Organization (WHO)		https://iris.who.int/bitstream/handle/10665/350184/9789240036444-eng.pdf?sequence=1&isAllowed=y	World Health Organization & United Nations Children's Fund (‎UNICEF)‎. (‎2021)‎. State of the world’s hand hygiene: a global call to action to make hand hygiene a priority in policy and practice. World Health Organization. https://iris.who.int/handle/10665/350184
3.	2025-04-21	Monash Health Library --> Grey Literature Guide --> Research repositories --> Institutional Repository for Information Sharing (IRIS; WHO)	World Health Organization (WHO)		https://iris.who.int/handle/10665/361912?search-result=true&query=handhygiene&scope=&rpp=10&sort_by=score&order=desc&page=5	Mohammed Fouad & Sheref Eltaher. (‎2020)‎. Hand hygiene initiative: comparative study of pre- and postintervention outcomes. Eastern Mediterranean Health Journal, 26 (‎2)‎, 198 - 205. World Health Organization. Regional Office for the Eastern Mediterranean. https://doi.org/10.26719/2020.26.2.198. Lizenz: CC BY-NC-SA 3.0 IGO
4.	2025-04-21	Monash Health Library --> Grey Literature Guide --> Research repositories --> Institutional Repository for Information Sharing (IRIS; WHO)	World Health Organization (WHO)		https://iris.who.int/handle/10665/330079?search-result=true&query=handhygiene&scope=&rpp=10&sort_by=score&order=desc&page=7	World Health Organization. (‎2017)‎. Evidence of hand hygiene as the building block for infection prevention and control: an extract from the systematic literature reviews undertaken as the background for the WHO guidelines on core components of infection prevention and control programmes at the national and acute health care facility level. World Health Organization. https://iris.who.int/handle/…
5.	2025-04-21	Monash Health Library --> Grey Literature Guide --> Research repositories --> Institutional Repository for Information Sharing (IRIS; WHO)	World Health Organization (WHO)		https://iris.who.int/handle/10665/255314?search-result=true&query=handhygiene&scope=&rpp=10&sort_by=score&order=desc&page=8	Lohiniva, A.L., Bassim, H., Hafez, S., Kamel, E., Ahmed, E. et al. (‎2015)‎. Determinants of hand hygiene compliance in Egypt: building blocks for a communication strategy. EMHJ-Eastern Mediterranean Health Journal, 21 (‎9)‎, 665 - 670. World Health Organization, Regional Office for the Eastern Mediterranean. https://iris.who.int/handle/10665/255314
6.	2025-04-21	Monash Health Library --> Grey Literature Guide --> Research repositories --> Institutional Repository for Information Sharing (IRIS; WHO)	World Health Organization (WHO)		https://iris.who.int/handle/10665/44196?search-result=true&query=handhygiene&scope=&rpp=10&sort_by=score&order=desc&page=11	World Health Organization & WHO Patient Safety. (‎2009)‎. Hand hygiene technical reference manual: to be used by health-care workers, trainers and observers of hand hygiene practices. World Health Organization. https://iris.who.int/handle/10665/44196
7.	2025-04-21	Monash Health Library --> Grey Literature Guide --> Research repositories --> Institutional Repository for Information Sharing (IRIS; WHO)	World Health Organization (WHO)		https://iris.who.int/handle/10665/44102?search-result=true&query=handhygiene&scope=&rpp=10&sort_by=score&order=desc&page=12	World Health Organization & WHO Patient Safety. (‎2009)‎. WHO guidelines on hand hygiene in health care. World Health Organization. https://iris.who.int/handle/10665/44102
8.	2025-04-21	Monash Health Library --> Grey Literature Guide --> Research repositories --> Institutional Repository for Information Sharing (IRIS; WHO)	World Health Organization (WHO)		https://iris.who.int/handle/10665/70030?search-result=true&query=handhygiene&scope=&rpp=10&sort_by=score&order=desc&page=11	World Health Organization & WHO Patient Safety. (‎2009)‎. A guide to the implementation of the WHO multimodal hand hygiene improvement strategy. World Health Organization. https://iris.who.int/handle/10665/70030
9.	2025-04-21	Monash Health Library --> Grey Literature Guide --> Research repositories --> Institutional Repository for Information Sharing (IRIS; WHO)	World Health Organization (WHO)	Cleaning staff / cleaning worker (the first 200 hits of 9759 hits were viewed, 5 hits were exported)	https://iris.who.int/handle/10665/379551?search-result=true&query=Cleaning+staff&scope=&rpp=10&sort_by=score&order=desc	World Health Organization. (‎2024)‎. WHO training package on environmental cleaning: evaluation methodology guide. World Health Organization. https://iris.who.int/handle/10665/379551. Lizenz: CC BY-NC-SA 3.0 IGO
10.	2025-04-21	Monash Health Library --> Grey Literature Guide --> Research repositories --> Institutional Repository for Information Sharing (IRIS; WHO)	World Health Organization (WHO)		https://iris.who.int/handle/10665/366380?search-result=true&query=Cleaning+staff&scope=&rpp=10&sort_by=score&order=desc&page=2	World Health Organization. (‎2022)‎. Environmental cleaning and infection prevention and control in health care facilities in low- and middle-income countries: modules and resources. World Health Organization. https://iris.who.int/handle/10665/366380. Lizenz: CC BY-NC-SA 3.0 IGO	Module 3 - Hand Hygiene (p. 22 ff.)
11.	2025-04-21	Monash Health Library --> Grey Literature Guide --> Research repositories --> Institutional Repository for Information Sharing (IRIS; WHO)	World Health Organization (WHO)		https://iris.who.int/handle/10665/366379?search-result=true&query=Cleaning+staff&scope=&rpp=10&sort_by=score&order=desc&page=2	World Health Organization. (‎2022)‎. Environmental cleaning and infection prevention and control in health care facilities in low- and middle-income countries: trainer's guide. World Health Organization. https://iris.who.int/handle/10665/366379. Lizenz: CC BY-NC-SA 3.0 IGO	Module Overview (p. 21) 3.1 Modules and resources summary (p. 29 ff.) Annexes - Ressources (p. 36 ff.)
12.	2025-04-21	Monash Health Library --> Grey Literature Guide --> Research repositories --> Institutional Repository for Information Sharing (IRIS; WHO)	World Health Organization (WHO)		https://iris.who.int/bitstream/handle/10665/341416/9789289055475-eng.pdf?sequence=1&isAllowed=y	World Health Organization. Regional Office for Europe. (‎2021)‎. Aide-memoire: environmental cleaning, waste and linen management. In: Infection prevention and control: guidance to action tools. World Health Organization. Regional Office for Europe. https://iris.who.int/handle/10665/341416. Lizenz: CC BY-NC-SA 3.0 IGO
13.	2025-04-21	Monash Health Library --> Grey Literature Guide --> Research repositories --> Institutional Repository for Information Sharing (IRIS; WHO)	World Health Organization (WHO)		https://iris.who.int/handle/10665/364536?search-result=true&query=cleaning+worker&scope=&rpp=10&sort_by=score&order=desc&page=6	World Health Organization. (‎2022)‎. Global research agenda for improving the health safety and dignity of sanitation workers. World Health Organization. https://iris.who.int/handle/10665/364536. Lizenz: CC BY-NC-SA 3.0 IGO	Note: Target group and thematic focus do not fit.
14.	2025-04-24	Institutional Repository for Information Sharing (IRIS; WHO)	World Health Organization (WHO)	"cleaning staff" OR "cleaning worker*" (216 hits were displayed, 2 new hits were exported, 3 more were already identified in the previous search.)	https://iris.who.int/discover?scope=%2F&query=%22cleaning+staff%22+OR+%22cleaning+worker*%22&submit=&rpp=10	World Health Organization. (‎2024)‎. WHO training package on environmental cleaning: evaluation methodology guide. World Health Organization. https://iris.who.int/handle/10665/379551. Lizenz: CC BY-NC-SA 3.0 IGO	Already available due to previous search.
15.	2025-04-24	Institutional Repository for Information Sharing (IRIS; WHO)	World Health Organization (WHO)		https://iris.who.int/handle/10665/376810?search-result=true&query=%22cleaning+staff%22+OR+%22cleaning+worker*%22&scope=%2F&rpp=10&sort_by=score&order=desc&page=2	World Health Organization. (‎2024)‎. Infection prevention and control in-service education and training curriculum. World Health Organization. https://iris.who.int/handle/10665/376810. Lizenz: CC BY-NC-SA 3.0 IGO	Competency level: foundational (p. 16); Training content infection prevention (p. 17)
16.	2025-04-24	Institutional Repository for Information Sharing (IRIS; WHO)	World Health Organization (WHO)		Environmental cleaning and infection prevention and control in health care facilities in low- and middle-income countries: trainer's guide	World Health Organization. (‎2022)‎. Environmental cleaning and infection prevention and control in health care facilities in low- and middle-income countries: trainer's guide. World Health Organization. https://iris.who.int/handle/10665/366379. Lizenz: CC BY-NC-SA 3.0 IGO	Already available due to previous search.
17.	2025-04-24	Institutional Repository for Information Sharing (IRIS; WHO)	World Health Organization (WHO)		https://iris.who.int/handle/10665/366380?search-result=true&query=%22cleaning+staff%22+OR+%22cleaning+worker*%22&scope=%2F&rpp=10&sort_by=score&order=desc&page=4	World Health Organization. (‎2022)‎. Environmental cleaning and infection prevention and control in health care facilities in low- and middle-income countries: modules and resources. World Health Organization. https://iris.who.int/handle/10665/366380. Lizenz: CC BY-NC-SA 3.0 IGO	Already available due to previous search.
18.	2025-04-24	Institutional Repository for Information Sharing (IRIS; WHO)	World Health Organization (WHO)		https://iris.who.int/handle/10665/330080?search-result=true&query=%22cleaning+staff%22+OR+%22cleaning+worker*%22&scope=%2F&rpp=10&sort_by=score&order=desc&page=8	World Health Organization. (‎2019)‎. Minimum requirements for infection prevention and control programmes. World Health Organization. https://iris.who.int/handle/10665/330080. Lizenz: CC BY-NC-SA 3.0 IGO	Cleaning staff/ cleaners (p. 7, p. 46, p. 60)
Bielefeld Academic Search Engine (BASE)
14.	2025-04-22	Monash Health Library --> Grey Literature Guide --> Research repositories --> Bielefeld Academic Search Engine (BASE)	Universitätsbibliothek Bielefeld	Händehygiene (Erweiterte Suche; Alle Felder; 2009-2025; Filter ausgeschalten: Open-Access-Dokumente bevorzugen) (the 268 hits were viewed, 3 hits were exported.)	https://edoc.rki.de/handle/176904/9691	Brunke, M; Chaberny, I.; Arvand, M. (2022). Noch Steigerungsfähig? Die Compliance mit der Händehygiene unter psychologischen Gesichtspunkten; https://edoc.rki.de/handle/176904/9691.3	Zeitschriftenartikel; Robert Koch-Institut
15.	2025-04-22	Monash Health Library --> Grey Literature Guide --> Research repositories --> Bielefeld Academic Search Engine (BASE)	Universitätsbibliothek Bielefeld		https://edoc.rki.de/handle/176904/268	KRINKO (2016). Händehygiene in Einrichtungen des Gesundheitswesens	KRINKO-Empfehlung; Kommission für Krankenhaushygiene und Infektionsprävention
16.	2025-04-22	Monash Health Library --> Grey Literature Guide --> Research repositories --> Bielefeld Academic Search Engine (BASE)	Universitätsbibliothek Bielefeld		https://www.egms.de/static/en/journals/dgkh/2017-12/dgkh000293.shtml	Bloomfield, S.; Carling, P.; Exner; M: (2017). A unified framework for developing effective hygiene procedures for hands, environmental surfaces and laundry in healthcare, domestic, food handling and other settings Eine einheitliche Struktur für die Entwicklung von wirksamen Hygienemaßnahmen für Hände, Flächen und Wäsche in medizinischen Einrichtungen, im häuslichen Umfeld, im Umgang mit Lebensmi…	Deutsche Gesellschaft für Allgemeine und Krankenhaus-Hygiene (DGKH)
17.	2025-04-22	Monash Health Library --> Grey Literature Guide --> Research repositories --> Bielefeld Academic Search Engine (BASE)	Universitätsbibliothek Bielefeld	Reinigungskräfte (Erweiterte Suche; Alle Felder; 2009-2025; Filter ausgeschalten: Open-Access-Dokumente bevorzugen) (54 hits were screened, no hits were exported.)
18.	2025-04-22	Monash Health Library --> Grey Literature Guide --> Research repositories --> Bielefeld Academic Search Engine (BASE)	Universitätsbibliothek Bielefeld	Reinigungskräfte AND Händehygiene (Erweiterte Suche; Alle Felder; 2009-2025; Filter ausgeschalten: Open-Access-Dokumente bevorzugen) (No matching hits could be identified.)
19.	2025-04-22	Monash Health Library --> Grey Literature Guide --> Research repositories --> Bielefeld Academic Search Engine (BASE)	Universitätsbibliothek Bielefeld	cleaning staff (Erweiterte Suche; Alle Felder; 2009-2025; Filter ausgeschalten: Open-Access-Dokumente bevorzugen) (die 3.893 Treffer wurden gesichtet, 14 Treffer wurde exportiert.)	https://pubmed.ncbi.nlm.nih.gov/26652205/	Pirincci, E.; Altun, B. (2016). An analysis of hospital cleaning staff's attitudes and conduct regarding hand hygiene and cleaning; PMID: 26652205 DOI: 10.1080/10803548.2015.1100906	PubMed (already exists)
20.	2025-04-22	Monash Health Library --> Grey Literature Guide --> Research repositories --> Bielefeld Academic Search Engine (BASE)	Universitätsbibliothek Bielefeld		https://acikerisim.ege.edu.tr/items/619801d6-9a53-43cc-b71b-43eb3893e4d9	Evaluation of the Knowledge of Hospital Cleaning Staff about Prevention of Nosocomial Infections
21.	2025-04-22	Monash Health Library --> Grey Literature Guide --> Research repositories --> Bielefeld Academic Search Engine (BASE)	Universitätsbibliothek Bielefeld		https://www.mdpi.com/1648-9144/61/3/384	Alqurashi et al. (2025). Hospital Hygiene Paradox: MRSA and Enterobacteriaceae Colonization Among Cleaning Staff in a Tertiary Hospital in Saudi Arabia; Medicina 2025, 61(3), 384; https://doi.org/10.3390/medicina61030384
22.	2025-04-22	Monash Health Library --> Grey Literature Guide --> Research repositories --> Bielefeld Academic Search Engine (BASE)	Universitätsbibliothek Bielefeld		https://dergipark.org.tr/en/pub/marumj/issue/57487/816910	BULUT, A.; YIGITBAS, C.; OZGULER, M. (2020). Identification of cleaning staff’s habits of personal hygiene and evaluation of the effectiveness of the training carried out; http://doi.org/10.5472/marumj.816910
23.	2025-04-22	Monash Health Library --> Grey Literature Guide --> Research repositories --> Bielefeld Academic Search Engine (BASE)	Universitätsbibliothek Bielefeld		https://research-repository.griffith.edu.au/items/e85fcb48-111e-4e55-8058-b343abff0ad4	Sendall et al. (2019). Cleaning Staff's Attitudes about Hand Hygiene in a Metropolitan Hospital in Australia: A Qualitative Study; 10.3390/ijerph16061067	PubMed (already exists)
24.	2025-04-22	Monash Health Library --> Grey Literature Guide --> Research repositories --> Bielefeld Academic Search Engine (BASE)	Universitätsbibliothek Bielefeld		https://www.viurrspace.ca/items/2efc4bd1-9da1-4dff-aba1-a9dc34b623ac	Nairn, C. (2016). Cleaning up hospitals : using participatory professional development to teach environmental sustainability practices to healthcare cleaning staff; http://hdl.handle.net/10170/893	Thematischer Schwerpunkt passend?
25.	2025-04-22	Monash Health Library --> Grey Literature Guide --> Research repositories --> Bielefeld Academic Search Engine (BASE)	Universitätsbibliothek Bielefeld		https://www.idhjournal.com.au/article/S2468-0451(18)30128-7/abstract	Smith, K. ; De Marco, C. (2018). Introduction of enhanced infection prevention and environmental cleaning workshops for hospital cleaning staff	Thematischer Schwerpunkt passend?
26.	2025-04-22	Monash Health Library --> Grey Literature Guide --> Research repositories --> Bielefeld Academic Search Engine (BASE)	Universitätsbibliothek Bielefeld		http://www.fppc.com.tr/en/download/article-file/4185480	Yeşilbaş et al. (2024). Compliance of cleaning staff to standard precautions in hospital hygiene and affecting factors; https://doi.org/10.22391/fppc.1542354
27.	2025-04-22	Monash Health Library --> Grey Literature Guide --> Research repositories --> Bielefeld Academic Search Engine (BASE)	Universitätsbibliothek Bielefeld		https://www.cambridge.org/core/journals/epidemiology-and-infection/article/exploring-the-effect-of-novel-six-moments-on-hand-hygiene-compliance-among-hospital-cleaning-staff-members-a-quasiexperimental-study/D771D2521C5023252B17B78FA1E683CD	He et al. (2023). Exploring the effect of novel six moments on hand hygiene compliance among hospital cleaning staff members: a quasi-experimental study	PubMed (already exists)
28.	2025-04-22	Monash Health Library --> Grey Literature Guide --> Research repositories --> Bielefeld Academic Search Engine (BASE)	Universitätsbibliothek Bielefeld		https://www.ajicjournal.org/article/S0196-6553(14)00428-3/abstract	Impact of a Practical Training Program for Hospital Cleaning Staff on Prevention of Hospital Acquired Infection.	Thematischer Schwerpunkt passend?
29.	2025-04-22	Monash Health Library --> Grey Literature Guide --> Research repositories --> Bielefeld Academic Search Engine (BASE)	Universitätsbibliothek Bielefeld		https://pure.au.dk/portal/en/publications/effects-of-light-guided-nudges-on-health-care-workers-hand-hygien	Iversen et al. (2023). Effects of light-guided nudges on health care workers' hand hygiene behavior	PubMed (already exists)
30.	2025-04-22	Monash Health Library --> Grey Literature Guide --> Research repositories --> Bielefeld Academic Search Engine (BASE)	Universitätsbibliothek Bielefeld		https://www.cambridge.org/core/journals/antimicrobial-stewardship-and-healthcare-epidemiology/article/compliance-and-constraints-of-hand-hygiene-among-healthcare-workers-in-bangladesh/7639B3A59BEC17B02509A719B78408BB	Harun et al. (2022). Compliance and constraints of hand hygiene among healthcare workers in Bangladesh	PubMed (already exists)
31.	2025-04-22	Monash Health Library --> Grey Literature Guide --> Research repositories --> Bielefeld Academic Search Engine (BASE)	Universitätsbibliothek Bielefeld		https://www.dovepress.com/article/download/85280	Tesfaye et al. (2023). Infection Prevention and Control Practices and Associated Factors Among Healthcare Cleaners in Gondar City: An Analysis of a Cross-Sectional Survey in Ethiopia	PubMed (already exists)
32.	2025-04-22	Monash Health Library --> Grey Literature Guide --> Research repositories --> Bielefeld Academic Search Engine (BASE)	Universitätsbibliothek Bielefeld		Suchmaschine BASE (Bielefeld Academic Search Engine): Changes in knowledge and attitudes of hospital environmental services staff: The Researching Effective Approaches to Cleaning in Hospitals (REACH) study	Mitchell et al. (2018). Changes in knowledge and attitudes of hospital environmental services staff: The Researching Effective Approaches to Cleaning in Hospitals (REACH) study	PubMed (already exists)
33.	2025-04-22	Monash Health Library --> Grey Literature Guide --> Research repositories --> Bielefeld Academic Search Engine (BASE)	Universitätsbibliothek Bielefeld	cleaning staff AND handhygiene (Erweiterte Suche; Alle Felder; 2009-2025; Filter ausgeschalten: Open-Access-Dokumente bevorzugen) (the 2 hits were viewed, no hits were exported.)
Science.gov
34.	2025-04-29	Science.gov		"cleaning staff" (413 hits were displayed, 2 new hits were exported, 5 more were already identified in the previous search.)	https://pubmed.ncbi.nlm.nih.gov/39957569/	Demirel, S.; Ozdemir, S. (2025). Development of the hospital hygiene standard precautions scale: cleaning staff version. DOI: 10.1080/10803548.2025.2452732
35.	2025-04-29	Science.gov			https://pmc.ncbi.nlm.nih.gov/articles/PMC6466087/	Sendall et al. (2019). Cleaning Staff's Attitudes about Hand Hygiene in a Metropolitan Hospital in Australia: A Qualitative Study; 10.3390/ijerph16061067	PubMed (already exists)
36.	2025-04-29	Science.gov			https://pmc.ncbi.nlm.nih.gov/articles/PMC6466087/	McCosker, L.; Halton, K. (2019). Cleaning Staff’s Attitudes about Hand Hygiene in a Metropolitan Hospital in Australia: A Qualitative Study	Gleiches wie Sendall et al. (2019)?
37.	2025-04-29	Science.gov				Pirincci, E.; Altun, B. (2016). An analysis of hospital cleaning staff's attitudes and conduct regarding hand hygiene and cleaning; PMID: 26652205 DOI: 10.1080/10803548.2015.1100906	PubMed (already exists)
37.	2025-04-29	Science.gov			https://pmc.ncbi.nlm.nih.gov/articles/PMC10204132/	He et al. (2023). Exploring the effect of novel six moments on hand hygiene compliance among hospital cleaning staff members: a quasi-experimental study	PubMed (already exists)
37.	2025-04-29	Science.gov			https://pubmed.ncbi.nlm.nih.gov/33434592/	Hewage et al. (2021). Factors associated with environmental service worker cleaning practices in health care settings: A systematic review of the literature. DOI: 10.1016/j.ajic.2021.01.001
38.	2025-04-29	Science.gov (Advanced Search)			https://pubmed.ncbi.nlm.nih.gov/37516281/	Harun et al. (2022). Compliance and constraints of hand hygiene among healthcare workers in Bangladesh	PubMed (already exists)
39.	2025-05-01	Science.gov (Advanced Search)		"cleaning staff" AND handhygiene (100 results, no included hits)			Note: Science.gov has difficulties with Boolean operators (see line 40)
40.	2025-05-01	Science.gov (Advanced Search)		cleaning staff and hand hygiene (594 results, no new hits included, 4 hits were already identified in the previous search.)	https://pubmed.ncbi.nlm.nih.gov/30934579/	Sendall et al. (2019). Cleaning Staff's Attitudes about Hand Hygiene in a Metropolitan Hospital in Australia: A Qualitative Study; 10.3390/ijerph16061067	PubMed (already exists)
41.	2025-05-01	Science.gov (Advanced Search)			https://pubmed.ncbi.nlm.nih.gov/26652205/	Pirincci, E.; Altun, B. (2016). An analysis of hospital cleaning staff's attitudes and conduct regarding hand hygiene and cleaning; PMID: 26652205 DOI: 10.1080/10803548.2015.1100906	PubMed (already exists)
42.	2025-05-01	Science.gov (Advanced Search)			https://pubmed.ncbi.nlm.nih.gov/37114751/	He et al. (2023). Exploring the effect of novel six moments on hand hygiene compliance among hospital cleaning staff members: a quasi-experimental study	PubMed (already exists)
43.	2025-05-01	Science.gov (Advanced Search)			https://pubmed.ncbi.nlm.nih.gov/26214075/	King et al. (2016). "Priming" hand hygiene compliance in clinical environments. DOI: 10.1037/hea0000239	PubMed (already exists)
No.	Date	Database used	Institution (Website)	Keywords used	Path on the website/search history on the website (incl. links)	Identified content	Key topics
International Guidelines
1.	2025-04-27	TRIP (free version)		"cleaning staff" (2009-2025) (88 results, 2 new hits included, two already known hits also available)	https://pubmed.ncbi.nlm.nih.gov/37114751/	He et al. (2023). Exploring the effect of novel six moments on hand hygiene compliance among hospital cleaning staff members: a quasi-experimental study.	Text already identified via PubMed, part of the Gold Set.
2.	2025-04-27	TRIP (free version)			https://www.hpp.moh.gov.sg/docs/librariesprovider4/guidelines/national-cleaning-standards-for-acute-healthcare-facilities_final-2024.pdf?sfvrsn=a2371588_1	Ministry of Health Singapore (2024). The national cleaning standards for acute healthcare facilities	Hand hygiene as a basic component of the familiarisation of cleaning staff (p. 9)
3.	2025-04-27	TRIP (free version)			https://pubmed.ncbi.nlm.nih.gov/37516281/	Harun et al. (2023). Hand hygiene compliance and associated factors among healthcare workers in selected tertiary-care hospitals in Bangladesh.	Text already identified via PubMed, part of the Gold Set.
4.	2025-04-27	TRIP (free version)			https://pubmed.ncbi.nlm.nih.gov/27903757/	Hor et al. (2017). Beyond hand hygiene: a qualitative study of the everyday work of preventing cross-contamination on hospital wards. DOI: 10.1136/bmjqs-2016-005878
5.	2025-04-27	TRIP (free version)		"cleaning staff" AND handhygiene (2009 - 2025) (1 result)		None
6.	2025-04-27	TRIP (free version)		"cleaning staff" AND handhygiene (2009 - 2025) (5 results)		None

## Sheet: Consensus
No.	Questions used	Technical settings and search filters	Number of identified papers	Identified paper (Name (Year))	Key message of the paper (Consensus-based summary)
1.	What do we know about the hand hygiene behaviour of cleaing staff in hospitals?	Limitation year: 2010	No final number of available papers given, the first 20 papers were reviewed.	Pirincci et al. (2016); Sendall et al. (2019); Harun et al. (2023); Syed Abdul Hassan Md. Abdullah et al. (2025); Mouagou et al. (2021); Nasim Loftinejad et al. (2021); Schmidtke et al. (2022); Ezinne U M Nwaogu (2023); Iversen et al. (2023); Pittet et al. (2011); King et al. (2016); Gaube et al. (2020); Knighton et al. (2020); Sands et al. (2020); Gaube et al. (2021); Ghaffari et al. (2020); Ant…	The hand hygiene behavior of cleaning staff in hospitals is crucial for preventing healthcare-associated infections, yet it often falls short of desired standards. Several studies have explored the attitudes, compliance, and barriers faced by cleaning staff regarding hand hygiene. Compliance and Attitudes Low Compliance Rates: Cleaning staff generally exhibit lower hand hygiene compliance compare…
2.	What attitudes do hospital cleaning staff have towards hand hygiene?	Limitation year: 2010	No final number of available papers given, the first 20 papers were reviewed.	Pirincci et al. (2016); Sendall et al. (2019); Dutta et al. (2021); Harun et al. (2023); Syed Abdul Hassan Md. Abdullah et al. (2025); Nasim Loftinejad et al. (2021); Ezinne U M Nwaogu (2023); Gaube et al. (2021); Lee et al. (2021); Alzyood et al. (2018); Ra´awji et al. (2018); Srigley et al. (2019); Pittet et al. (2011); Bipin et al. (2024); Alwatifi et al. (2022); Iqra Zia et al. (2022); Jayan …	Hospital cleaning staff generally recognize the importance of hand hygiene in preventing healthcare-associated infections, but their attitudes and practices vary significantly based on education, training, and institutional support. Key Attitudes and Beliefs Recognition of Importance: Cleaning staff acknowledge the critical role of hand hygiene in infection prevention. They are motivated by peer …
3.	What inhibiting and promoting factors are known to influence the hand hygiene behaviour of cleaning staff in hospitals? Which barriers are known?	Limitation year: 2010	No final number of available papers given, the first 20 papers were reviewed.	Pirincci et al. (2016); Harun et al. (2023); Smiddy et al. (2015); Nasim Lotfinejad et al. (2021); Gaube et al. (2020); Ezinne U M Nwaogu (2023); Mohtasham Ghaffari et al. (2020); Iversen et al. (2023); Syed Abul Hassan Md Abdullah et al. (2025); Schmidtke et al. (2022); Purssell et al. (2020); White et al. (2015); Gaube et al. (2021); Sands et al. (2020); Mi-Hee Han et al. (2020); Knighton et al…	Hand hygiene behavior among hospital cleaning staff is influenced by various inhibiting and promoting factors. Understanding these factors is crucial for improving compliance and ensuring patient safety. Promoting Factors Education and Training: Higher levels of education correlate with better hand hygiene practices. Training before and during employment is essential to improve hygiene behavior a…
4.	What measures can be implemented in the long term to improve the hand hygiene behaviour of cleaning staff in hospitals?	Limitation year: 2010	No final number of available papers given, the first 20 papers were reviewed.	Hearon et al. (2023); Sendall et al. (2019); King et al. (2016); Mouajou et al. (2021); Nasim Lotfinejad et al. (2021); Haenen et al. (2023); Knudsen et al. (2023); Gould et al. (2017); Iversen et al. (2023); Ezinne U M Nwaogu (2023); Syed Abul Hassan Md Abdullah et al. (2025); Se Yoon Park et al. (2023); Gaube et al. (2020); Pittet et al. (2011); Gaube et al. (2021); Sands et al. (2020); Pirinçç…	Without 2010 filter: Improving hand hygiene behavior among hospital cleaning staff is crucial for preventing healthcare-associated infections. Long-term measures to enhance compliance include a combination of education, monitoring, feedback, and cultural change initiatives. Key Measures for Improvement Education and Training: Continuous education through real-time feedback, online modules, and co…
Note: Indicate in the text that the questions used were formulated in German and subsequently translated into English using "Deepl" (free version). Specify exactly which components of Consensus were used, e.g., Summary, Consensus Meter, Synthesize, Copilot, settings (such as population, sample size, methods, design).

## Sheet: Grey Literature - Ti & Ab
No.	Database, authors, year of publication	Country, setting, study population	Document type, study design, methodology	Title/ Thematic Focus	Included	Excluded	In case of exclusion: Reasons for exclusion
	BASE a. Scopus (also in Rayyan uploaded), Tesfaye, A.H., Mekonnen, T.H., Desye, B., Yenealem, D.G., 2023	Ethiopia, Healthcare settings, Healthcare cleaning staff	Cross-Sectional Survey, semi-structured interviewer-administered questionnaire	Infection Prevention and Control Practices and Associated Factors Among Healthcare Cleaners in Gondar City: An Analysis of a Cross-Sectional Survey in Ethiopia
	BASE a. Scopus (also in Rayyan uploaded), Bulut, A., Yigitbas, C., Ozguler, M., 2020	Turkey, Healthcare a. University, Cleaning staff (Healthcare a. University)	Research Article, semiexperimental type including before-training and after-training comparison	Identification of cleaning staff ’s habits of personal hygiene and evaluation of the effectiveness of the training carried out
	BASE a. PubMed, Alqurashi; Sawan; Berekaa; Hunasemarada; Al Shubbar; Al Qunais; Huldar; Bojabara; Alamro; El-Badry, 2025	Saudi Arabia, Tertiary Hospital Setting, Healthcare cleaning staff	Cross-sectional study, Sample collection targeted hands and nostrils using cotton swabs, followed by laboratory testing, including MALDITOF mass spectrometry	Hospital Hygiene Paradox: MRSA and Enterobacteriaceae Colonization Among Cleaning Staff in a Tertiary Hospital in Saudi Arabia
	BASE,KRINKO, 2016		Recommendation	Händehygiene in Einrichtungen des Gesundheitswesens		Focus on hand hygiene in general, focus not on hand hygiene of cleaning staff
	BASE, YAMAZHAN; TAŞBAKAN; ÇALIK; PULLUKÇU; SİPAHİ; ULUSOY, 2009	Turkey, tertiary-care educational hospital of a state university, Hospital cleaning staff	Education program and 21-item questionnaire about nosocomial infections	Evaluation of the Knowledge of Hospital Cleaning Staff about Prevention of Nosocomial Infections
	BASE, Bloomfield; Carling; Exner; 2017			A unified framework for developing effective hygiene procedures for hands, environmental surfaces and laundry in healthcare, domestic, food handling and other settings		Focus on hand hygiene in general, focus not on hand hygiene of cleaning staff
	BASE, Şehbal Yeşilbaş, Muğla Sıtkı Koçman Üniversitesi Tıp Fakültesi, Halk Sağlığı Anabilim Dalı, Kötekli Mahallesi Marmaris Yolu Bulvarı No:50, 48000, Menteşe, Muğla, 2024	Turkey, Muğla Training and Research Hospital, Hospital cleaning staff	Cross-sectional study, questionnaire, includes questions on sociodemographic characteristics, working conditions, hygiene education and the Standard Precautions Scale of Hospital Hygiene: Version of Cleaning Staff (HHSP)	Compliance of cleaning staff to standard precautions in hospital hygiene and affecting factors
	Base; NAIRN, C., 2016	Hospital cleaning staff	Degree of MASTER OF ARTS IN ENVIRONMENTAL EDUCATION AND COMMUNICATION, the use of participatory professional development (PPD) to teach environmental sustainability practices to healthcare cleaning staff, using the guidance of the Participatory Adult Learning Strategy (Dunst & Trivette, 2009)	Cleaning Up Hospitals: Using Participatory Professional Development to Teach Environmental Sustainability Practices to Healthcare Cleaning Staff		Thematic focus is not on hand hygiene
	IRIS, WHO, 2017	Worldwide, Healthcare Facilities, Healthcare personnel in general	This document aims to outline the evidence on hand hygiene included in the systematic literature reviews undertaken as the background for the WHO guidelines	Evidence of hand hygiene as the building block for infection prevention and control An extract from the systematic literature reviews undertaken as the background for the WHO Guidelines on Core Components of Infection Prevention and Control Programmes at the National and Acute Health Care Facility Level		Focus on hand hygiene in general, focus not on hand hygiene of cleaning staff
	IRIS, WHO (Technical Advisory Group (TAG) on hand hygiene in health care), 2023	Worldwide, Healthcare Facilities, Healthcare personnel in general	This agenda will provide insightful ideas for researchers to focus their projects and funding proposals and will direct donors towards the areas of hand hygiene evidence that require urgent support and innovation	WHO research agenda for hand hygiene in health care 2023–2030: summary		Focus on hand hygiene in general, focus not on hand hygiene of cleaning staff
	IRIS, WHO, 2009	Worldwide, Healthcare Facilities, Healthcare personnel in general	The WHO Guidelines on Hand Hygiene in Health Care provide a comprehensive review of scientific data on hand hygiene rationale and practices in health care. This extensive review includes in one document sufficient technical information to support training materials and help plan implementation strategies.	WHO Guidelines on Hand Hygiene in Health Care - First Global Patient Safety Challenge Clean Care is Safer Care	Text is one of the most important and most comprehensive regulations with regard to hand hygiene in healthcare facilities, at the same time very general, no or little reference to the hand hygiene of cleaning staff (except when hand hygiene and glove changes should be observed).
	IRIS, WHO (The Department of Integrated Health Services of the World Health Organization (WHO)), 2019	Worldwide, Healthcare Facilities, Healthcare personnel in general	Present and promote the minimum requirements for IPC programmes at the national and health care facility level, identified by expert consensus according to available evidence and in the context of the WHO core components	MINIMUM REQUIREMENTS for infection prevention and control programmes - The starting point for implementing the World Health Organization core components of infection prevention and control programmes at the national and health care facility level		The focus with regard to cleaning staff is not on hand hygiene
	IRIS, WHO, 2009	Worldwide, Healthcare Facilities, Healthcare personnel in general	Technical Reference Manual, it describes detailed hand hygiene information and is aimed at health-care workers, trainers and observers. It focuses on understanding, practising and teaching hand hygiene concepts, with the aim of helping others to understand its importance and application in the prevention of micro-organism cross-transmission	Hand Hygiene Technical Reference Manual - To be used by health-care workers, trainers and observers of hand hygiene practices		General technical regulations on the subject of hand hygiene, no specific reference to the hand hygiene behaviour of cleaning staff
	IRIS, Fouad, M., Eltaher, S., 2020	Saudi Arabia, Emergency Department, Al-Leith General Hospital, Healthcare workers,	Research Article, observation and intervention study, the study consisted of 3 phases: Phase I, measurement of basal hand hygiene compliance level; Phase II, multimodal hand hygiene educational programme was initiated; and Phase III, hand hygiene compliance level was measured again	Hand hygiene initiative: comparative study of pre- and postintervention outcomes		The target group is nursing staff; cleaning staff are not named or considered as a target group
	IRIS, WHO (part of the Sanitation Workers Initiative (SWI)), 2022	Worldwide, sanitation workers (people responsible for cleaning, maintaining, operating, or emptying a sanitation technology at any step of the sanitation chain)	Research prioritization exercise, following the WHO systematic guide to setting research priorities	Global research agenda for improving the health safety and dignity of sanitation workers		No focus on hand hygiene, working conditions of sanitation workers in general, no reference to healthcare
	IRIS, WHO, 2022	Worldwide, low- and middle-income countries, Healthcare Facilities, cleaning staff in healthcare facilities	twopart training package that targets those who clean heath care facilities. It is based on the Training in environmental hygiene and cleaning in healthcare (TEACH CLEAN) package (2) and includes the perspectives of AMR, IPC, water, sanitation and hygiene (WASH), and quality of care	Environmental cleaning and infection prevention and control in health care facilities in low- and middle-income countries - Trainer’s guide	(Module 3 - Hand hygiene)
	IRIS, WHO, 2022	Worldwide, low- and middle-income countries, Healthcare Facilities, cleaning staff in healthcare facilities	twopart training package that targets those who clean heath care facilities. It is based on the Training in environmental hygiene and cleaning in healthcare (TEACH CLEAN) package (2) and includes the perspectives of AMR, IPC, water, sanitation and hygiene (WASH), and quality of care	Environmental cleaning and infection prevention and control in health care facilities in low- and middle-income countries - Modules and resources	(Module 3 - Hand hygiene)
	IRIS, A.-L. Lohiniva, H.Bassim, S.Hafez, E.Kamel, E. Ahmed, T. Saeed, M. Talaat, 2015	Egypt, Healthcare Facilities, Healthcare Workers (two hospitals)	Observational study	Determinants of hand hygiene compliance in Egypt: building blocks for a communication strategy		Focus on hand hygiene of Healthcare workers, focus not on hand hygiene of cleaning staff
	IRIS, WHO (Europe), 2021	Worldwide, especially Europe, Healthcare Facilities, environmental cleaning staff	Checklist about cleaning, waste management and linen management in relation to infection prevention	Aide-memoire: environmental cleaning, waste and linen management	(page 9)
	IRIS, WHO, 2024	Worldwide, Healthcare Facilities, cleaning staff in healthcare facilities	Third Part, The WHO training package – Environmental cleaning and infection prevention and control in health-care facilities in low- and middle-income countries – was designed to improve the competencies of cleaners through a practical, educational approach for adult learners in low- and middle-income countries and comprises two volumes: trainer’s guide and modules and resources (1,2). An associa…	WHO training package on environmental cleaning - Evaluation Methodology guide	(page 12) (Module 2 and Module 3)
	IRIS, WHO, 2024	Worldwide, Healthcare Facilities, Healthcare personnel in general (also cleaning staff)	The primary objective of this curriculum is to equip health and care workers with the essential knowledge and competencies necessary for delivering safe and effective care, different competency levels and required knowledge	Infection prevention and control in-service education and training curriculum	(Foundamental)
	IRIS, WHO & UNICEF, 2021	Worldwide, diffrent settings and target groups		State of the World´s Hand Hygiene - A global call to action to make hand hygiene a priority in policy and practice		Focus on hand hygiene in general, not on hand hygiene of cleaning staff
	Science.gov, Scopus, Hewage, S.C.N., Cao, L.T.T., Jones, R.M., Fraser, A.M., 2021	Healthcare Facilities, hospital cleaning staff/ environmeltal service workers (ESW)	systematic literature review was to identify factors associated with the disinfection practices of ESWs in health care settings, using the Preferred Reporting Items for Systematic Reviews and Meta-Analyses, ten online databases and search engines were selected for the review of English-language studies published between 2000 and 2019	Factors associated with environmental service worker cleaning practices in health care settings: A systematic review of the literature		Thematic focus not on hand hygiene, but on improving surface cleaning and surface disinfection
	Science.gov, Scopus, Demirel, S., Ozdemir, S., 2025	Healthcare Facilities, hospital cleaning staff	aimed to develop the hospital hygiene standard precautions scale: cleaning staff version	Development of the hospital hygiene standard precautions scale: cleaning staff version
	Science.gov, Scopus, PubMed, Sendall, McCosker, Halton, 2019	Australia, Healthcare Facility (Australian hospital), Cleaning saff in Healthcare Facilities	Qualitative Study, to explore the attitudes of hospital cleaning staff regarding hand hygiene and the National Hand Hygiene Initiative	Cleaning Staff’s Attitudes about Hand Hygiene in a Metropolitan Hospital in Australia: A Qualitative Study
	TRIP, Ministry of Health Singapore (National Infection Prevention and Control (NIPC) Committee), 2024	Sigapore, acute healtcare facilities, hygiene and cleaning staff in healthcare facilities	purpose of the standards is to provide (i) a quality assurance mechanism to ensure relevant systems are in place and (ii) a quality improvement mechanism to realise aspirational or developmental goals. This document serves as a checklist for self-assessment of the cleaning standards and environmental hygiene plan in an acute healthcare facility	THE NATIONAL CLEANING STANDARDS FOR ACUTE HEALTHCARE FACILITIES

## Sheet: Consensus - Ti & Ab
No.	Questions used	Identified paper (Name (Year))	Title & Thematic focus	Included	Excluded (incl. reason für exclusion)
1.	What do we know about the hand hygiene behaviour of cleaing staff in hospitals?	Pirincci et al. (2016)		Already included
		Sendall et al. (2019)		Already included
		Harun et al. (2023)		Already included
		Abubakr Muhammed et al. (2025)	Improving Quality and Compliance of Surgical Hand Scrubbing Practices: A Clinical Audit		Unsuitable target group
		Mouagou et al. (2021)	Hand hygiene compliance in the prevention of hospital-aquired infections: a systematic review		Unsuitable target group
		Nasim Loftinejad et al. (2021)	Hand hygiene in health care: 20 years of ongoing advances and perspectives	Included (NEW)
		Schmidtke et al. (2022)	A Crossover Randomized Controlled Trial of Priming Interventions to Increase Hand Hygiene in Ward Entrances		Unsuitable target group
		Ezinne U M Nwaogu (2023)	Hand Hygiene Compliance and Monitoring among Healthcare Workers at an Urban Hospital in the Caribbean		Unsuitable target group
		Iversen et al. (2023)		Already included
		Pittet et al. (2011)	Involving the patient to ask about hospital hand hygiene: a National Patient Safety Agency feasibility study		Unsuitable target group
		King et al. (2016)	"Priming" hand hygiene compliance in clinical environments	Incuded (NEW
		Gaube et al. (2020)	The effect of persuasive messages on hospital visitors´ hand hygiene behavior		Unsuitable target group
		Knighton et al. (2020)	Patients` capability, opportunity, motivation, and perception of inpatient hand hygiene		Unsuitable target group
		Sands et al. (2020)	Determinats of hand hygiene compliance among nurses in US hospitals: A formative research study		Unsuitable target group
		Gaube et al. (2021)	Hand(y) hygiene insights: Applying three theoretical models to investigate hospital patients` and visitors` hand hygiene behavior		Unsuitable target group
		Ghaffari et al. (2020)	Exploring determinats of hand hygiene among hospital nurses: a qualitative study		Unsuitable target group
		Antinozzi et al. (2023)	Compliance with hand-hygiene guidelines among healthcare workers: a cross-sectional study at the Umberto I teaching hospital of Rome, Italy		Unsuitable target group
		Erasmus et al. (2010)	Systematic review of studies on compliance with hand hygiene guidelines in hospital care		Unsuitable target group
		Chen, X. (2023)		Already included
		Guiyan, Z. (2013)			Text/ Article not found
2.	What attitudes do hospital cleaning staff have towards hand hygiene?	Pirincci et al. (2016)		Already included
		Sendall et al. (2019)		Already included
		Dutta et al (2021)		Already included
		Abubakr Muhammed et al. (2025)	Improving Quality and Compliance of Surgical Hand Scrubbing Practices: A Clinical Audit		Unsuitable target group
		Nasim Loftinejad et al. (2021)	Hand hygiene in health care: 20 years of ongoing advances and perspectives	Included (NEW)
		Ezinne U M Nwaogu (2023)	Hand Hygiene Compliance and Monitoring among Healthcare Workers at an Urban Hospital in the Caribbean		Unsuitable target group
		Se Yoon Park (2021)	Appropriate number of observations for determining hand hygiene compliance among healthcare workers		Unsuitable target group
		Alzyood et al. (2018)	An integrative review exploring the perceptions of patients and healthcare professions towards patient involvement in promotiong hand hygiene compliance in the hospital setting		Unsuitable target group
		Ra´awji et al (2018)	Knowledge, attitudes and practices of health-care workers regarding hand hygiene guidelines in Al-Qassim, Saudi Arabia: A multicenter study		Unsuitable target group
		Srigley et al. (2019)	Hand hygiene knowledge, attitudes, and practices among hospital inpatients: A descriptive study		Unsuitable target group
		Pittet et al. (2011)	Involving the patient to ask about hospital hand hygiene: a National Patient Safety Agency feasibility study		Unsuitable target group
		Bipin et al. (2024)			Not found
		Alwatifi et al. (2022)	Barriers and attitudes with hand hygiene performance among nursing staff during COVID-19 pandemic		Unsuitable target group
		Iqra Zia et al. (2022)	Hand hygiene knowledge, attitudes and self-reported practices among medical and nursing staff of a tertiary-care military hospital: a cross-sectional study		Unsuitable target group
		Jayan et al. (2019)	Attitude of health care professional students towards hand hygiene		Unsuitable target group
		Shide et al. (2014)	A Study to Assess Knowledge, Attitude and Practices of Five Moments of Hand Hygiene among Nursing Staff and Students at a Tertiary Care Hospital at Karad		Unsuitable target group
		Gaube et al. (2021)	Hand(y) hygiene insights: Applying three theoretical models to investigate hospital patients` and visitors` hand hygiene behavior		Unsuitable target group
3.	What inhibiting and promoting factors are known to influence the hand hygiene behaviour of cleaning staff in hospitals? Which barriers are known?	Pirincci et al. (2016)		Already included
		Harun et al. (2023)		Already included
		Smiddy et al. (2015)	Systematic qualitative literature review of health care workers` compliance with hand hygiene guidelines		Cleaning staff are not explicitibly named as a target group/ investigated group/ Unsuitable target group
		Nasim Loftinejad et al. (2021)	Hand hygiene in health care: 20 years of ongoing advances and perspectives	Included (NEW) (s. above)
		Gaube et al. (2020)	The effect of persuasive messages on hospital visitors´ hand hygiene behavior		Unsuitable target group
		Ezinne U M Nwaogu (2023)	Hand Hygiene Compliance and Monitoring among Healthcare Workers at an Urban Hospital in the Caribbean		Unsuitable target group
		Ghaffari et al. (2020)	Exploring determinats of hand hygiene among hospital nurses: a qualitative study		Unsuitable target group
		Iversen et al. (2023)		Already included
		Abubakr Muhammed et al. (2025)	Improving Quality and Compliance of Surgical Hand Scrubbing Practices: A Clinical Audit		Unsuitable target group
		Schmidtke et al. (2022)	A Crossover Randomized Controlled Trial of Priming Interventions to Increase Hand Hygiene in Ward Entrances		Unsuitable target group
		Purssell et al. (2020)	The Hawthorne effect on adherence to hand hygiene in patient care: a systematic review		Unsuitable target group
		White et al. (2015)	Using a theory pf planned behaviour framework to explore hand hygiene beliefs at the `5 critical moments` among Australian hospital-based nurses		Unsuitable target group
		Gaube et al. (2021)	Hand(y) hygiene insights: Applying three theoretical models to investigate hospital patients` and visitors` hand hygiene behavior		Unsuitable target group
		Sands et al. (2020)	Determinats of hand hygiene compliance among nurses in US hospitals: A formative research study		Unsuitable target group
		Mi-Hee Han et al. (2020)	Factors Influencing Care workers` Intention of Implementing Hand Hygiene in Long-term Care Hospitals		Cleaning staff are not explicitibly named as a target group/ investigated group/ Unsuitable target group
		Knighton et al. (2020)	Patients` capability, opportunity, motivation, and perception of inpatient hand hygiene		Unsuitable target group
		Pittet et al. (2011)	Involving the patient to ask about hospital hand hygiene: a National Patient Safety Agency feasibility study		Unsuitable target group
		Tamer Al-Ghraiybah et al. (2024)	Effect of Nursing Practice Environment, Nurse Staffing, Overtime and Hand Hygiene on Hospital-Acquired Infections in a Tertiary Teaching Hospital		Unsuitable target group
		Dwi Mitra Sari et al. (2022)	Analysis of Factors Affecting the Behaviour of Medical Personnel in Carrying Out Hand Hygiene		Unsuitable target group
		Eunkyo Kim et al. (2024)	FACTORS ASSOCIATED WITH HAND HYGIENE COMPLIANCE OF NURSING STAFF IN LONG-TERM CARE FACILITIES		Unsuitable target group
4.	What measures can be implemented in the long term to improve the hand hygiene behaviour of cleaning staff in hospitals?	Hearon et al. (2023) (Poster Abstract)	Implementing Supplemental Interventions to Improve Hand Hygiene Compliance in an Acute Care Hospital		Cleaning staff are not explicitly named as a target group/investigated group/ Unsuitable target group
		Sendall et al (2019)		Already included
		King et al. (2016)	"Priming" hand hygiene compliance in clinical environments	Included (NEW) (s. above)
		Mouagou et al. (2021)	Hand hygiene compliance in the prevention of hospital-aquired infections: a systematic review		Cleaning staff are not explicitibly named as a target group/ investigated group/ Unsuitable target group
		Nasim Loftinejad et al. (2021)	Hand hygiene in health care: 20 years of ongoing advances and perspectives	Included (NEW) (s. above)
		Haenen et al. (2024)			Unsuitable target group
		Rosenfeldt Knudsen et al. (2023)	Individual hand hygiene improvements and effects on healthcare-associated infections: a long-term follow-up study using an electronic Hand hygiene monitoring system		Cleaning staff are not explicitibly named as a target group/ investigated group/ Unsuitable target group
		Gould et al. (2017)	Interventions to improve hand hygiene compliance in patient care (Review)		Cleaning staff are not explicitibly named as a target group/ investigated group/ Unsuitable target group
		Iversen et al. (2023)		Already included
		Ezinne U M Nwaogu (2023)	Hand Hygiene Compliance and Monitoring among Healthcare Workers at an Urban Hospital in the Caribbean		Unsuitable target group
		Abubakr Muhammed et al. (2025)	Improving Quality and Compliance of Surgical Hand Scrubbing Practices: A Clinical Audit		Unsuitable target group
		Se Yoon Park et al. (2023)	Appropriate number of observations for determining hand hygiene compliance among healthcare workers		Unsuitable target group
		Gaube et al. (2020)	The effect of persuasive messages on hospital visitors´ hand hygiene behavior		Unsuitable target group
		Pittet et al. (2011)	Involving the patient to ask about hospital hand hygiene: a National Patient Safety Agency feasibility study		Unsuitable target group
		Gaube et al. (2021)	Hand(y) hygiene insights: Applying three theoretical models to investigate hospital patients` and visitors` hand hygiene behavior		Unsuitable target group
		Sands et al. (2020)	Determinats of hand hygiene compliance among nurses in US hospitals: A formative research study		Unsuitable target group
		Pirincci et al. (2016)		Already included
		Eunkyo Kim et al. (2024)	FACTORS ASSOCIATED WITH HAND HYGIENE COMPLIANCE OF NURSING STAFF IN LONG-TERM CARE FACILITIES		Unsuitable target group
		Martos-Cabrera et al. (2019)	Hand Hygiene Teaching Strategies among Nursing Staff: A Systematic Review		Unsuitable target group

## Sheet: Cohen`s Kappa
Author (Year)	Title	Reviewer 1 (Rager) (1 / 0)	Reviewer 2 (Schild) (1 / 0)	Reason for disagreement	Decision by consensus (1 / 0)	Final inclusion (1 / 0)
Ren et al. (2025)	Investigation of infection control and prevention strategies on carbapenem-resistant Klebsiella pneumoniae nosocomial outbreak in a hospital in Shandong Province	1	0	Discrepancies regarding target group and outcome	0	0
Patrick et al. (2024)	Environmental cleaning barriers and mitigation measures identified through two initiatives in four countries, 2018–2023: a commentary	1	0	Discrepancies regarding target group and outcome	1	1
Haldane et al. (2025)	Educational needs for infection prevention and control during outbreaks: A qualitative study with health workers in Sri Lanka	1	0	Discrepancies regarding target group and outcome	0	0
Gurbuz et al. (2024)	Impacts of intelligent monitoring technology installation and additional modalities on hand hygiene compliance in a burn center: A quasi-experimental longitudinal trial	1	0	Discrepancies regarding target group and outcome	1	1
Smirnova et al. (2024)	Factors Determining Adherence to Hand Antisepsis by Healthcare Workers during Pandemic Infection Spread (as exemplified by COVID-19)	1	0	Discrepancies regarding outcome	1	1
Dhandapani et al. (2023)	Comparison of hand hygiene compliance among healthcare workers in Intensive care units and wards of COVID-19: A large scale multicentric study in India	1	0	Discrepancies regarding target group and outcome	1	1
Vindenes et al. (2023)	Changes in Infection Prevention Practices and Occurrence of Skin Symptoms among Healthcare Workers, Cleaners and Day-care Workers in Norway during the COVID-19 Pandemic	1	0	Discrepancies regarding target group and outcome	0	0
Duman-Karkus et al. (2022)	Evaluation of Healthcare Professionals’ Knowledge Level, Attitude and Use of Personal Protective Equipment about COVID-19	1	0	Discrepancies regarding outcome	0	0
Sun et al. (2021)	Analysis of the deep reasons for the differences of hand-hygiene compliance among the icu medical staff	1	0	Discrepancies regarding target group; language difficulties	1	1
Gould et al. (2020)	Qualitative interview study exploring frontline managers’ contributions to hand hygiene standards and audit: Local knowledge can inform practice	0	1	Discrepancies regarding target group	1	0
Musuuza et al. (2019)	Implementation of a Clostridioides difficile prevention bundle: Understanding common, unique, and conflicting work system barriers and facilitators for subprocess design	0	0	Discrepancies regarding target group and outcome	0	0
Mitchell et al. (2017)	Variation in hospital cleaning practice and process in Australian hospitals: A structured mapping exercise	0	1	Discrepancies regarding outcome	1	1
Toffolutti et al. (2017)	Outsourcing cleaning services increases MRSA incidence: Evidence from 126 english acute trusts	1	0	Discrepancies regarding outcome	1	1
Koo et al. (2016)	Making infection prevention education interactive can enhance knowledge and improve outcomes: Results from the Targeted Infection Prevention (TIP) Study	0	0	Discrepancies regarding target group and outcome	0	0
Turco et al. (2014)	Evaluating the impact of pluridisciplinary training on proper glove use in hospital	0	0	Discrepancies regarding target group and outcome	0	1
Ahmed-Lecheheb et al. (2012)	Prospective observational study to assess hand skin condition after application of alcohol-based hand rub solutions	1	0	Discrepancies regarding outcome	0	0
Takakashi et al. (2009)	The current status of hand washing and glove use among care staff in Japan: Its association with the education, knowledge, and attitudes of staff, and infection control by facilities	1	0	Discrepancies regarding target audience and publication date	0	0
Cohen et al. (2022)	Translating a theory-based positive deviance approach into an applied tool: Mitigating barriers among health professionals (HPs) regarding infection prevention and control (IPC) guidelines.	1	0	Discrepancies regarding outcome	1	1
Maltezou et al. (2022)	Infection control practices in facilities for highly infectious diseases across Europe.	1	0	Discrepancies regarding target group and outcome	0	0
Schulz-Stübner (2021)	Infektionsprävention in der Intensivmedizin.	0	1	Discrepancies regarding outcome	0	0
Ng´ambi et al. (2025)	Understanding the Infection Prevention and Control Landscape at a Tertiary Hospital in Blantyre, Malawi	1	0	Discrepancies regarding target group and outcome	0	0
Iyer et al. (2021)	Risk Perception and Level of Perceived Work Stress among Sanitation Workers: A Cross Sectional Study	1	0	Discrepancies regarding target group and outcome	0	0
Navalkele et al. (2019)	Effectiveness of multimodal intervention strategies to improve hand hygiene compliance at an academic medical center	1	0	Discrepancies regarding target group and outcome	1	1
Leharova et al. (2017)	Using a multidisciplinary approach in infection prevention and control to provide safe patient's care	1	0	Discrepancies regarding outcome	0	0
Denny, Mc Griff, Lim (2017)	Water, sanitation & hygiene training for clinicians & cleaners in Cambodian Hospitals	0	1	Discrepancies regarding outcome	1	0
Hung et al. (2015)	Using feedback with adenosine triphosphate (ATP) bioluminescence assay improved the cleanliness of computerized nursing cart	1	0	Discrepancies regarding target group and outcome	0	0
Kleypas et al. (2014)	A multi-disciplinary approach to hospital wide reduction in hospital onset C. Difficile infection	1	0	Discrepancies regarding target group and outcome	0	0
Robertson et al. (2013)	Multidisciplinary survey to identify safety issues in an ac ademic surgical intensive care unit	1	0	Discrepancies regarding target group	1	1
Sureshkumar et al. (2013)	Infection control program to rural community hospital in India-a reality	1	0	Discrepancies regarding target group and outcome	0	0
Lowe et al. (2011)	Survet of infection control measures and design of emergeny rooms in Quebec, Canada: An overview of the actual situation	0	1	Discrepancies regarding outcome	1	0
Wehrle et al. (2009)	Impact of improved environmental cleaning and hand hygiene compliance on clostridium difficile rates in a surgical intensive care unit	1	0	Discrepancies regarding outcome	0	0
		1 = 26 / 0 = 5	1 = 5 / 0 = 26		1 = 16 / 0 = 15	1 = 13 / 0 = 18
1		26	5		16	13
0		5	26		15	18
Number of double-screened texts:			756
Number of discrepancies:			31
		Reviewer 2			Observed Agreement (po):	0.9606
Reviewer 1		1	0		Expected Agreement (pe):	0.8201
	1	63	26		Cohen’s Kappa (κ):	0.7811
	0	5	693		Agreement Level:	Substantial (0,61 - 0,80)
Calculator used:	https://sagecalculator.com/cohens-kappa-calculator/

## Sheet: Excluded - Full text
Author (Year)	Title	Reason for exclusion
Ren et al. (2025)	Investigation of infection control and prevention strategies on carbapenem-resistant Klebsiella pneumoniae nosocomial outbreak in a hospital in Shandong Province	Wrong outcome, wrong population
Haldane et al. (2025)	Educational needs for infection prevention and control during outbreaks: A qualitative study with health workers in Sri Lanka	Wrong outcome, wrong population
Pillai et al. (2024)	Transforming Hospital Housekeeping: The Kayakalp Journey	Wrong outcome
Singh et al. (2022)	A study of knowledge, attitude and practices regarding biomedical waste management among health care providers in a tertiary care Institute in Punjab	Wrong outcome
Alam et al. (2022)	Hygiene knowledge and practices and determinants of occupational safety among waste and sanitation workers in Bangladesh during the COVID-19 pandemic	Wrong outcome
Vindenes et al. (2023)	Changes in Infection Prevention Practices and Occurrence of Skin Symptoms among Healthcare Workers, Cleaners and Day-care Workers in Norway during the COVID-19 Pandemic	Wrong outcome
Tamene et al. (2022)	A Qualitative Study of Factors Influencing Unsafe Work Behaviors Among Environmental Service Workers: Perspectives of Workers, and Safety Managers: The Case of Government Hospitals in Addis Ababa, Ethiopia	Wrong outcome
Duman-Karakus et al. (2022)	Evaluation of Healthcare Professionals’ Knowledge Level, Attitude and Use of Personal Protective Equipment about COVID-19	Wrong outcome
Zhan et al. (2020)	Status quo investigation on disinfection-related basic information of 452 nursing institutions in Shanghai, 2018	Wrong outcome, wrong population
Dancer, Kramer (2019)	Four steps to clean hospitals: LOOK, PLAN, CLEAN and DRY	Wrong outcome
European Agency for Safety and Health at Work (2009)	THE OCCUPATIONAL SAFETY AND HEALTH OF CLEANING WORKERS	Wrong outcome
Shojaati et al. (2017)	MRSA transmission in a personal care home facility A Spatially Explicit Agent Based modeling approach	Wrong outcome, wrong population
Ahmed-Lecheheb et al. (2011)	Prospective observational study to assess hand skin condition after application of alcohol-based hand rubs solutions	Wrong outcome, wrong population
Takakashi et al. (2009)	The current status of hand washing and glove use among care staff in Japan: its association with the education, knowledge, and attitudes of staff, and infection control by facilities	Wrong outcome
Liebl (2009)	Establishing and infection control regimen in a burn unit at a state hospital in Taiz, Yemen	Wrong outcome, wrong population
Maltezou et al. (2012)	Infection control practices in facilities for highly infectious diseases across Europe	Wrong outcome, wrong population
Felix et al. (2014)	Impact of a Practical Training Program for Hospital Cleaning Staff on Prevention of Hospital Acquired Infection.	Wrong outcome
Ng´ambi et al. (2025)	Understanding the Infection Prevention and Control Landscape at a Tertiary Hospital in Blantyre, Malawi	Wrong outcome, wrong population
Iyer (2021)	Risk Perception and Level of Perceived Work Stress among Sanitation Workers: A Cross Sectional Study	Wrong outcome, wrong population
Leharova et al. (2017)	Using a multidisciplinary approach in infection prevention and control to provide safe patient's care	Wrong outcome
Leung et al. (2015)	Improvement on hospital environment hygiene to control the spread of multiple-drug resistant organisms (MDROs)	Wrong outcome
Hung et al. (2015)	USING FEEDBACK WITH ADENOSINE TRIPHOSPHATE (ATP) BIOLUMINESCENCE ASSAY IMPROVED THE CLEANLINESS OF COMPUTERIZED NURSING CART	Wrong outcome
Kleypas et al. (2014)	A Multi-disciplinary Approach to Hospital Wide Reduction in Hospital Onset C. Difficile Infection	Wrong outcome, wrong population
Sureshkumar et al. (2013)	Infection control program to rural community hospital in India-a reality	Wrong outcome, wrong population
Wehrle et al. (2009)	Impact of improved environmental cleaning and hand hygiene compliance on clostridium difficile rates in a surgical intensive care unit	Wrong outcome
Gould et al. (2020)	Qualitative interview study exploring frontline managers’ contributions to hand hygiene standards and audit: Local knowledge can inform practice	Wrong population
Schulz-Stübner (2021)	Infektionsprävention in der Intensivmedizin	Wrong outcome
Denny, McGriff, Lim (2017)	Water, sanitation & hygiene training for clinicians & cleaners in Cambodian Hospitals	Wrong outcome
Lowe et al. (2009)	Survet of infection control measures and design of emergeny rooms in Quebec, Canada: An overview of the actual situation	Wrong outcome
King et al. (2016)	"Priming" hand hygiene compliance in clinical environments	Wrong population
Nasim Loftinejad et al. (2021)	Hand hygiene in health care: 20 years of ongoing advances and perspectives	Wrong population
Alpay, Y. (2018)	Healthcare staff’s attitude on hand hygiene and exposure to contaminated materials.	Wrong population
Cohen, R.; Gesser-Edelsburg, A.; Singhal, A. et al. (2022)	Translating a theory-based positive deviance approach into an applied tool	Wrong population
Demir, N. A.; Kölgelier, S.; Kücük, A. et al. (2013)	Level of knowledge and compliance to hand hygiene among health care workers.	Wrong population
Dhandapani, S.; Rajshekar, D.; Priyadarshi, K. et al. (2023)	Comparison of hand hygiene compliance among healthcare workers in intensive care units and wards of COVID-19: A large scale multicentric study in India.	Wrong population
Fabre, V.; Herzig, C.; Galarza, L. A.; et al. (2025)	Health care workers’ perceptions about infection prevention and control in Latin America.	Wrong population
Goodliffe, L.; Kelsey, R.; Larocque, M. et al. (2014)	Rate of healthcare worker–patient interaction and hand hygiene opportunities in an acute care setting.	Wrong population
Gupta, P.; Biswal, M.; Kaur, R. et al. (2023)	Quantification of diurnal variation in “glove hygiene” compliance in COVID ICUs: An exploratory study.	Wrong population
Gurbuz, K.; Das, K.; Demir, M. et al. (2024)	Impacts of intelligent monitoring technology installation and additional modalities on hand hygiene compliance in a burn center: A quasi-experimental longitudinal trial.	Wrong population
Harun, M. G. D.; Anwar, M. M. U.; Sumon, S. A. et al. (2023)	Hand hygiene compliance and associated factors among healthcare workers in selected tertiary-care hospitals in Bangladesh.	Wrong population
Iversen, A.-M.; Hansen, M. B.; Alsner, J. et al. (2023)	Effects of light-guided nudges on health care workers’ hand hygiene behavior.	Wrong population
Khare, R.; Tiwari, S.; Singh, R. et al. (2022)	Hand hygiene: A scholastic intervention projecting the bottom of hierarchy of health care workers.	Wrong population
Koo, E.; McNamara, S.; Lansing, B. et al. (2016)	Making infection prevention education interactive can enhance knowledge and improve outcomes: Results from the Targeted Infection Prevention (TIP) study.	Wrong population
Laskar, A. M.; Deepashree, R.; Bhat, R. et al. (2018)	A multimodal intervention to improve hand hygiene compliance in a tertiary care center.	Wrong population
Longembe, E. B.; Kitronza, P. L. (2020)	Observance de l'hygiène des mains… / Compliance with hand-hygiene practice.	Wrong population
Mastrandrea, R.; Solo-Aladro, A.; Brouqui, P. ; Barrat, A. (2015)	Enhancing the evaluation of pathogen transmission risk in a hospital by merging hand-hygiene compliance and contact data: A proof-of-concept study.	Wrong population
Musuuza, J.; Schoofs Hundt, A.; Carayon, P. et al. (2019)	Implementation of a Clostridioides difficile prevention bundle: Understanding common, unique, and conflicting work system barriers and facilitators for sub-process design.	Wrong population
Pandit, A.; Vincent, S. (2018)	A study of compliance to quality monitoring indicator in cardiac PICU…	Wrong population
Patel, K.; Patel, P.; Chaudhari, D. et al. (2024)	Bridging the gap: Analyzing discrepancies in knowledge, attitude, and practice of infection control among healthcare workers.	Wrong population
Shashwath, D.; Rajashekar, S.; Ravi kumar, S. S.; Chetak, S. (2024)	A multimodal interventional strategy to increase hand hygiene compliance in intensive care unit of a tertiary care hospital in South India.	Wrong population
Soleimani, Z.; Mosadeghrad, A. M.; Alighardashi, M. et al. (2023)	Knowledge, attitude, and practice of nurse aids and service staff about nosocomial infection control: A case study in Iran.	Wrong population
Smirnova, S. S.; Stagilskaya, Yu. S. (2024)	Factors determining adherence to hand antisepsis by healthcare workers during pandemic infection spread (COVID-19).	Wrong population
Sun, X.; Chai, W.; Sun, J. et al. (2021)	Analysis of the deep reasons for the differences of hand-hygiene compliance among ICU medical staff.	Wrong population
Turco, M.; Chalaye, C.; Poulard, E. et al. (2014)	Evaluating the impact of pluridisciplinary training on proper glove use in hospital.	Wrong population
Xu, N.; Liu, C.; Feng, Y. et al. (2021)	Influence of the Internet of Things management system on hand hygiene compliance in an emergency intensive care unit.	Wrong population
Yakici, A. E.; Sarper, N.; Dundar, D. et al. (2021)	Impact of hand hygiene training on isolated bacteria from hands in a pediatric hematology unit: Prospective clinical study.	Wrong population

## Sheet: Extraction Sheet
1. Category - Guidelines
No.	Database	Publishing institution (year of publication)	Country (Scope)	Setting	Document type		Concept	Thematic focus and relevant Keywords	Type of Intervention	Relevant text part	Main results
11	IRIS	WHO (2022)	Worldwide, low- and middle-income countries	Healthcare Facilities, in low-and middle-income-countries, people who perform environmental cleaning in health care facilities, especially their trainers (Trainer`s guide).	Guideline		Three-part training package that targets those who clean heath care facilities. It is based on the Training in environmental hygiene and cleaning in healthcare (TEACH CLEAN) package (2) and includes the perspectives of AMR, IPC, water, sanitation and hygiene (WASH), and quality of careEnvironmental cleaning and infection prevention and control in health care facilities in low- and middle-income c…	Multi-part training package on environmental cleaning and infection prevention and control, to improve knowledge and skills using a practical educational approach for adults. This section focuses on those responsible for training cleaning staff, as well as teaching and learning methods. Keywords (self-defined): cleaning staff, healthcare facilities, environmental cleaning, training package, infec…	Training package (theoretical and practical content), consisting of several individual parts, including a trainer's guide (this part), for preparing, conducting, and maintaining effective training for cleaning staff. Training materials are provided, e.g., instructions, definitions, photos, posters, images, and illustrated cleaning instructions. The content provided can be customized. A questionna…	Module 3 - Hand hygiene	Figure 1.1 (p. 13) --> Structure of the training package/approach: Part 1 - Trainer's Guide (prepare, deliver, sustain), Part 2 - Modules and Resources (teach, visualize, check). A total of eight modules on relevant topics. Each module contains the essential training information required to conduct a training on the respective topic. Module 3: Addresses the relevance of hand hygiene and its role …
12	IRIS	WHO (2022)	Worldwide, low- and middle-income countries	Healthcare Facilities, in low and middle income countries, people who perform environmental cleaning in health care facilities.	Guideline		Three-part training package that targets those who clean heath care facilities. It is based on the Training in environmental hygiene and cleaning in healthcare (TEACH CLEAN) package (2) and includes the perspectives of AMR, IPC, water, sanitation and hygiene (WASH), and quality of careEnvironmental cleaning and infection prevention and control in health care facilities in low- and middle-income c…	Multi-part training package on environmental cleaning and infection prevention and control, to improve knowledge and skills using a practical educational approach for adults.This part includes the content aspects (modules and resources) that should be taught by competent trainers. Keywords (self-defined): cleaning staff, healthcare facilities, environmental cleaning, training package, infection p…	The second part of the training package focuses on the content to be taught. It also includes theoretical and practical components, which should be taught by competent trainers. It is explicitly emphasized that training cleaning staff alone is not sufficient to ensure long-term improvements. Continuous, supportive supervision and a focus on multimodal quality improvement are necessary.	Module 1 - Introduction to infection prevention and control Module 2 - Respiratory and personal hygiene Module 3 - Hand hygiene Module 5 - Cleaning of the environment Module 6 - Waste management Module 7 - Linen management Kapitel 3 - Visualize Kapitel 4 - Check	A total of eight modules are covered here, and the modules, or rather the content of the respective modules, address hand hygiene. The graphic on page 4 (see figure on the right) shows the basic content/structure of the modules. Module 1 - Introduction to Infection Prevention and Control Introduction and explanation of IPC and the role of environmental cleaning in reducing infections in healthcar…
13	IRIS	WHO (2024)	Worldwide	Healthcare Facilities, in low and middle income countries, people who perform environmental cleaning in health care facilities.	Guideline / Evaluation methodology guide		Three-part training package that targets those who clean heath care facilities. It is based on the Training in environmental hygiene and cleaning in healthcare (TEACH CLEAN) package (2) and includes the perspectives of AMR, IPC, water, sanitation and hygiene (WASH), and quality of careEnvironmental cleaning and infection prevention and control in health care facilities in low- and middle-income c…	A multi-part training package on environmental cleaning and infection prevention and control designed to enhance knowledge and skills using a practical educational approach for adults. This part allows for a thorough assessment of the WHO training package (Part I, Part II, Part III; this document is not counted as a separate/additional part). Keywords (self-defined): cleaning staff, healthcare fa…	Not a stand-alone intervention, a guide for informed evaluation of the WHO training package (Part I, Part II and Part III).	Figure 4, Annex 3 - Examples data capture instruments from two exemplar studies	Annex 3 - Examples of data capture instruments from two example studies (p. 49 ff.) 1. Study - CLEAN Frontline Cambodia Question 34 and Question 65: "What topics were covered during training sessions in the last year? Mark all that apply --> a. The chain of infection, c. Hand hygiene, d. glove use". (p. 52/ p. 56) Question 35 and Question 66: "Are there policies, protocols or guidelines available…
14	IRIS	WHO (Europe) (2021)	Worldwide, esprecially Europe	Healthcare Facilities, environmental cleaning staff	Aide-memoire, Checklist		Checklist about cleaning, waste management and linen management in relation to infection prevention	Aide-memoire: environmental cleaning, waste and linen management. Keywords (self-defined): cleaning staff, healthcare facilities, environmental cleaning, aide-memoire, infection prevention and control.	A checklist based on five color-coded sections. For each section, an internal review should be conducted to determine whether the proposed measures have already been implemented. If not, a plan for implementation should be drawn up and then implemented in practice.	(page 6 f.)	"Your action checks" (p. 6 ff.): - Responsibility for verifying that current training and education programs include correct procedures, including procedures related to protective clothing and hand hygiene. The content should always be reviewed with the involvement of cleaning staff and IPC personnel and adjusted as necessary. - Those conducting the training should address the following topics: -…
15	TRIP	Ministry of Health Singapore (National Infection Prevention and Control (NIPC) Committee) Singapore (2024)	Singapore	Acute healthcare facilities, cleaning staff in healthcare facilities	National standard		This document contains nationally applicable cleaning standards for acute care facilities. Its purpose is to establish quality assurance and quality improvement mechanisms that enable the achievement of long-term goals. It serves as a checklist for self-assessment of existing cleaning standards and environmental hygiene in acute care facilities. The standard is divided into the following componen…	National cleaning standard, as a self-assessment checklist, based on various components of cleaning and environmental hygiene in acute care. Keywords (self-defined): National cleaning standard, acute healthcare facilities, Singapore, environmental hygiene, self-monitoring checklist.	No intervention, document as a checklist for self-monitoring to determine the current cleaning standards in the facilities and identify opportunities for improvement.	Element 2.2.3 (p. 8), Element 2.3.3 (p. 8), 2.2.3 (p. 17), 2.3.3. (p. 18)	2 Human Resource Management Standard 2.2. The hospital provides basic education about environmental services to all staff and other professionals. The staff education includes policies, procedures, and practices of the IPC programme. --> Element 2.2.3 "All cleaning staff must undergo a documented orientation session which should minimally include: a) Hand hygiene; b) Appropriate use of personal p…
2. Category - Full text studies
No.	Database	Authors (year of publication)	Country	Setting, study population, sample size (n) (if applicable)	Document type	Study design/ Study category (observational study, intervention study)	Methodology	Thematic focus and relevant Keywords	Type of intervention, comparative alternative if applicable, incl. details (if applicable)	Outcomes, including details (e.g. how they are measured) (if applicable)	Main results	Conclusion and Recommendations (by the authors)
16	Scopus, Embase	Ahmed, I.; Farooq, U.; Rabia, M. et al. (2011)	Asia, Pakistan (Rawalpindi district)	Tertiary care hospital (600 beds), hospital sanitary worker (n = 88, female: nf = 46, 52,28 %; male: nm = 42, 47,72 %) (Full time sanitary workers)	Study	Cross sectional study (Interview)	All sanitary workers who have been working in the hopital for more than three months were interviewed by a doctor in a language they understand. Interviews were conducted on the basis of an anonymous, self-explanatory, comprehensive questionnaire.Yes/no questions or questions about time periods.	Assessment of awareness and knowledge among sanitary workers in hospitals with regard to infection control (including training interventions, vaccinations, hand hygiene, personal protective equipment (PPE), handling of infectious waste). Relevant Keywords (by the authors): Sanitary workers, waste disposal, hospital wastes	No intervention, recording of the current situation.	Questions on topics such as medical examinations and consultations before/after starting work, vaccinations, availability and use of personal protective equipment (PPE) (including protective gloves and masks), handling of infectious waste, use and handling of cleaning agents and disinfectants, hand hygiene behaviour, awareness of infectious diseases and infection prevention measures.	None of the sanitation workers had a medical examination before or during work (100%, n = 88). 4.54% (3.46%–5.25%) had received training before starting work and none during work. 23.86% (n = 21) used protective gloves, while 76.14% (n = 67) did not. Surgical gloves were mostly used. Hand hygiene measures after handling/contacting medical waste: Handwashing with water: yes (39.77%, n = 35), no (6…	Education and training of sanitary workers is recommended. This can reduce the spread of infectious diseases and improve the health of the cleaning staff and their efficiency.
17	BASE, Scopus, PubMed (also in Rayyan uploaded)	Alqurashi; Sawan; Berekaa; Hunasemarada; Al Shubbar; Al Qunais; Huldar; Bojabara; Alamro; El-Badry (2025)	Asia, Saudi Arabia	Tertiary Hospital Setting, Healthcare cleaning staff (n = 96)	Study	Cross-sectional study, incl. laboratory analysis.	Sample collection targeted hands and nostrils using cotton swabs, followed by laboratory testing, including MALDITOF mass spectrometry. Samples were taken during the early and late shifts.	The role of cleaning staff in the development and transmission of nosocomial infections. The focus is on investigating colonisation with pathogenic fungi and bacteria, in particular MRSA, Enterobacteriaceae and Candida species. Relevant Keywords (by the authors): hospital cleaning staff, hospital hygiene, methicillin-resistant Staphylococ- cus aureus (MRSA), Enterobacteriaceae, hospital-acquired …	No intervention, recording of the current situation.	Prevalence of colonisation with MRSA, Enterobacteriaceae or Candida species among cleaning staff in hospitals.	The overall colonization rate for MRSA was 9.4% and for Enterobacteriacae 15.6%. A total of 283 microbiological isolates were found, including 134 from nasal samples and 149 from hand samples (53%). Nasal samples: Gram-positive bacteria predominated (92.7%), particularly Staphylococcus epidermidis, predominantly coagulase-negative staphylococci (76.0%), and Staphylococcus aureus (22.9%), includin…	The results suggest that cleaning staff, like healthcare professionals, play a relevant role in the persistence of pathogens such as MRSA and Enterobacteriacae. To reduce risk, infection control strategies should include regular training on hand hygiene, optimized decontamination strategies, and targeted continuing education measures for cleaning staff. By increasing the focus on infection contro…
34	Embase	Attia, N. M. N.; Ali, S. A.; Ahmed, F. M. (2022)	Asia, Africa, Egypt (Zagazig)	University hospital, Hospital housekeepers (n = 68, ncase = 34, ncontrol = 34)	Study	Quasi-experimental study	Three instruments were used in the study: 1. Structured interview questionnaire on socio-demographic characteristics, workplace characteristics, hazards and health risks in the workplace, and occupational health and safety measures 2. Body mechanics skills checklist 3. Hand washing checklist Basic data was collected individually for each participant, with data collection mainly taking place durin…	Assessment of the effectiveness and impact of health education measures relating to occupational health risks among housekeeping staff in hospitals. Relevant Keywords (by the authors): body mechanics techniques, housekeeping workers, occupational health hazards, universal precautions, workplace hazards, Zagazig University hospitals	Intervention, development and implementation of an intervention on occupational safety and health protection in hospital housekeeping. The validity and reliability of the content (including clarity, relevance, completeness and comprehensibility) were reviewed by five experts from various disciplines.	Three instruments were used in the study: 1. Questionnaire (5 parts) on socio-demographic characteristics, workplace characteristics, hazards and health risks in the workplace, and occupational health and safety measures 2. Body mechanics skills checklist 3. Hand washing checklist (Assessment of routine hand washing technique, observation checklist, completed without the knowledge of the person b…	Comparison of the overall percentage of handwashing performance ratings (control and study population) across different study phases (before, after, and follow-up). Study population: before (3 of 34 (8.8%)), after (33 of 34 (97.1%)), follow-up (32 of 34 (94.1%)). Control population: before (1 of 34 (2.9%)), after (1 of 34 (2.9%)), follow-up (1 of 34 (2.9%)). (Table 4) The results show that handwa…	Based on the available evidence, it can be assumed that housekeeping workers are exposed to numerous safety and health hazards (ergonomic, physical, psychological, and physical) due to their insufficient knowledge. Health education measures have shown a positive impact on knowledge and practice and help reduce occupational hazards. Recommendations: - Medical examinations and vaccinations before h…
32	CINAHL	Aziz, A.-M. (2009)	Europe, England (Manchester)	Domestic staff in hospital (n = 50, over 10 areas)	Study	Before-and-after study	Pre-intervention data collection using a questionnaire (10 main questions, originally multiple choice, later adapted as fixed choice questions due to difficulties in the completion process). One month after the introduction of the workbook, post-intervention data collection was carried out, also using a questionnaire. The Infection Control Nurse Association Audit (ICNA, 2004) was used to assess c…	Study of the effect of a workbook for cleaning staff in hospitals on awareness of infection prevention and improvement of cleanliness Relevant keywords (by the authors): Infection prevention and control, education and training, domestic staff, workbook.	Intervention, use of a workbook tailored to the target group (the cleaning staff handbook contains nine training units, with unit nine dealing with the topic of hand hygiene).	Sozio-demographic characteristics, workplace characteristics, questions about training and using the workbook, questions about infection prevention (e.g. hand hygiene, needle stick and cut injuries, waste management, use of protective equipment, handling patient laundry), clinical audit scores pre/ post infection control workbook for domestics.	The questionnaire response rate was 76%. Pre-survey: 22 employees (58%) had received IPC training upon starting work; none had up-to-date IPC information (0%). Before the intervention, respondents achieved a score of 68% regarding hand hygiene. 36 (95%) of participants had no contact with the IPC team. 13 (34%) wanted to receive training on IPC topics. Post-survey: Hand hygiene improved from 68% …	Staff found the IPC workbook, which is tailored to the specific workflows of the facility and professional group, to be an excellent learning opportunity. The project highlights that only education and training can ensure IPC and guarantee safe and hygienic processes. Recommendations: - Include roles and responsibilities related to IPC in the job description. - All staff receive IPC training upon…
33	Scopus, CINAHL, PubMed	Battan, M. R.; Katta, W. M.; Sagr, R. R.; Alawi, M. (2023)	Asia, Saudi Arabia	Hospital housekeeping staff (n = 124, nf = 26, nm = 96, various areas of work in the hospital), KAU Hospital	Study	Before-and-after study	An effectiveness assessment was carried out before and after participation in the intervention, and at the same time a comparison was made between different groups based on relevant outcomes, e.g. subdivision according to gender and work areas. The measurement instrument used (before/after training) was developed and validated by the Department of Infection Control at KAUH. Each correct answer or…	Investigation of the effectiveness of simulation-based training for housekeeping staff in hospitals. Relevant keywords (by the authors): Simulation technology, personal protective equipment, hand hygiene, biological spill kit, terminal cleaning, housekeeping staff.	Intervention, simulation-based training based on five training units: 1. Introduction and general knowledge, 2. Personal protective equipment, 3. Hand hygiene, 4. Cleaning biological contamination, 5. Terminal cleaning.The intervention consisted of simulation scenarios, role-playing and training videos in the language of the domestic staff. Subtask trainers were used to help practise the procedur…	Sozio-demographic characteristics (e. g. educational level), workplace characteristics (e. g. work experience, working area), work-related topics relevant to the focus areas of the study: 1. General knowledge assessment, 2. Hand hygiene, 3. Biological spills, 4. Personal protective equipment (PPE), 5. Terminal cleaning.	The results showed a significant improvement in the performance of cleaning staff at all test stations for all relevant aspects. All results showed significant increases in average performance (p<0.05). The Cohen's d test was calculated to determine the effect size of the observed differences; the values ​​in each case were above the threshold for significant effects. This indicates practical and…	Results demonstrate the positive impact, effectiveness, and efficiency of simulation-based training for cleaning staff. Due to their often lacking awareness of IPC and proper procedures, cleaning staff represent one of the most vulnerable occupational groups in hospitals. Further studies investigating the impact of cleaning staff on nosocomial infections are needed. Furthermore, the training meth…
35	BASE, Scopus, Embase (also in Rayyan uploaded)	Bulut, A., Yigitbas, C., Ozguler, M. (2020)	Europe, Asia, Turkey	Hospital cleaning staff (n = 94, participation rate = 96.9%)	Study, research article	Semiexperimental type, before-and-after-study	Quantitative research design, semi-experimental type, includes a comparison before and after training Data collection before training using a questionnaire, which was to be completed within 40 minutes under the supervision of research assistants. To ensure objective data collection, participants were assigned codes that they were asked to memorise. The participants were then divided into two grou…	Determining the effectiveness of a training programme on infection prevention and personal hygiene for cleaning staff in hospitals. Relevant Keywords (by the authors): Cleaning staff, Hygiene, Before and after training.	Intervention, conducting a training programme on infection prevention and personal hygiene by a physician specialising in infection prevention. The intervention consisted of theoretical and practical training sessions. The training session on hand hygiene and nail hygiene, for example, was conducted as a practical session.	Sozio-demographic characteristics (e. g. age group, gender, marital status, educational level), workplace characteristics (e. g. towork clothestal working years, total working years as cleaning staff), hygiene behavior (e. g. personal hygiene (body, hair and face wash, dental hygiene, eye cleaning, hand hygiene, e. g. hand washing, cutting fingernails, use of soap and towels)	The study showed that the training program had a generally positive impact on knowledge and behavior regarding personal hygiene. Some behaviors regarding relevant topics were inadequate before the health training. The following are the results of the questions asked to participants before and after the training: Appropriate method of hand washing according to the cleaning rules: Answer 1 - Only w…	The study examined the impact of health training focused on personal hygiene. A positive improvement in the knowledge and behavior of cleaning staff was observed with regard to the training's key topics. Measures and training programs for the target group of cleaning staff should be expanded and offered regularly, including with the support of occupational health professionals, to promote work ef…
6	Searches sources studies (He et al. (2023))	Chen, X.Y.; Wang, Y.; He, W.B.; Wang. B.; Feng, B.L. (2022)	Asia, China, Wuhan	Healthcare Facility, tertiary care hospital, Cleaning Forces in Healthcare Facilities (n=50), Ten experts (two epidemiologists, one public health expert, three experts in infection prevention and control in hospitals, three experts in nursing management, and one manager of a cleaning company)	Study	Analysis and intervention study	Three-step procedure: Step 1: Indicator selection, Step 2: Risk scoring and risk zone mapping, Step 3: Cluster analysis. Cleaning staff were selected at random and their work processes and behaviour were observed anonymously. Ten experts were selected to evaluate the work processes. Risk indicators were defined on the basis of risk identification tools and monitoring indicators were determined us…	Examination of Hand Hygiene Indicators and Identification of Opportunities for Hand Hygiene Monitoring. Keywords (by the authors): Healthcare-associated infection, hand hygiene, hand hygiene monitoring, cleaner, risk identification.	Development and introduction of indications for hand hygiene based on risk identification and cluster analysis.	Hand hygiene indications according to the ‘once before, five times after’ principle: 1. Before cleaning and disinfection, 2. After preparing cleaning equipment, 3. After cleaning and disinfection work, 4. After removing PPE, 5. After disposing of medical waste, 6. After contact with the patient environment.	Identification of the following five indications for hand hygiene among cleaning staff: 1. before cleaning/disinfection, 2. after preparing tools, 3. after cleaning/disinfection, 4. after removing personal protective equipment, 5. after transporting medical waste, and 6. after contact with the patient environment. These were summarised as the ‘One Before, Five After’ framework. Selection and trai…	The target group-oriented and standardised ‘once before, five times after’ principle with regard to hand hygiene indications for cleaning staff is a reference tool for monitoring and intervention in the hand hygiene behaviour of cleaning staff. It facilitates refined and more targeted hand hygiene management in the cleaning profession, especially since existing theoretical hand hygiene training h…
29	Consensus, Scopus (also in Rayyan uploaded)	Chen, X.; Zhang, R.; Zhang, R. et al. (2023)	Asia, China (13 provinces)	Environmental service workers (ESW) in public hospitals (n = 1.176)	Study	Development and validation study of a questionnaire	Phase I – Development of questionnaire items through literature research and two Delphi rounds (Use of CiteSpace V5.7.R2 to identify potential experts, Selection criteria: 1. Own experience and expertise in the IPC field, ESW management, scientific or clinical context, scale development, or research personnel, 2. At least 10 years of experience in the respective field of work, 3. Senior professio…	Development and validation of a questionnaire to assess the attitudes, knowledge, behaviours and experiences of environmental service workers (ESWs) with regard to infection prevention and control in hospitals. Keywords (by the authors): Infection prevention and control, environmental service worker, knowledge, attitude, practise, experience, Delphi method.	No intervention, development and validation of a questionnaire	The questionnaire for the ESWs comprised two sections: 1. Socio-demographic information (e.g. age, marital status, educational level, income), 2. KAPE-IPC-Q items - Topic-related items: 1. Knowledge (e.g. hand hygiene, correct use of cleaning equipment, cleaning agents and disinfectants, correct use of protective clothing (e.g. masks), waste management, patient bed preparation, COVID-19), 2. Atti…	Item pool: Originally 58 items on knowledge, attitudes, practices, and experience related to IPC topics (e.g., surface cleaning, disinfection, isolation, hand hygiene, occupational health and safety, medical treatments, and COVID-19). 1st Delphi round: 16 experts were recruited for the first Delphi round, and 15 experts actively participated by contributing. 16 items were excluded, 31 items were …	The questionnaire demonstrated good reliability and validity and can be used effectively to measure the knowledge, attitudes, practices, and experience of cleaning staff. The instrument is intended for future use in national and international data collection projects. Future research should focus more on factors influencing knowledge, attitudes, practices, and experience and examine relationships…
30	Science.gov, Scopus, PubMed (also in Rayyan uploaded)	Demirel, S., Ozdemir, S. (2025)	Europe, Asia, Turkey (Ankara)	Tertiary training and research hospital, hospital cleaning staff (n = 330)	Study	Methodological Study	The scale was systematically developed in 9 steps, taking into account aspects such as relevant aspects, content, structure, convergent validity (by conducting a validity analysis), reliability (by conducting a reliability analysis, including internal consistency coefficient and the intraclass coefficient correlation of the scale). The nine steps of the scale developement: Nine steps of scale dev…	Development of a scale for determining hospital hygiene standards for the cleaning staff profession. Keywords (by the authors): cleaning staff, infection control, occupational health, standard precautions.	No intervention, development of a scale to determine current hospital hygiene standards (version for cleaning staff aspects).	The five thematic sub-dimensions of the scale: 1. General Cleaning, 2. Waste Management, 3. Personal precaution, 4. Handhygiene, 5. Personal protective equipment (PPE) use. Relevant aspects and outcomes: Sociodemographic characteristics of participants (e.g., age, gender, educational status, length of employment), occupational and infection prevention-related aspects (e.g., training related to oc…	The HHPS scale consists of five dimensions and 30 items, with loadings ranging from 0.86 to 0.32 and a total variance of 51.16%. Confirmatory factor analysis confirmed the five-dimensional structure. The internal consistency coefficient of the scale sum was 0.82 and the intraclass coefficient was 0.99. Items related to hand hygiene include: Washing visibly soiled hands (Item 3), Washing non-visib…	The HHPS scale is a valid and reliable measurement instrument consisting of five dimensions and 30 items, and is easy to administer and understand. The data obtained from the scale can make a significant contribution to the prevention of nosocomial infections and the protection of all persons in the hospital environment. The scale can be used, for example, by hospital hygiene staff and the hospit…
18	Consensus, Scopus (also in Rayyan uploaded)	Dutta, S.; Mishra, A. (2021)	Asia, India (Kolkata, Kalkutta)	Tertiary care hospital, hospital cleaning staff (n = 260)	Study	Descriptive observational study, with cross‑sectional design	The sample size was calculated in advance using a formula (see study procedure). Data was collected through face-to-face interviews based on a previously developed, tested, validated, and structured schedule, as well as through observation of handwashing and personal hand hygiene behavior using a checklist.	Assessment of the knowledge, attitudes and practical implementation of hand hygiene among cleaning staff. Keywords (by the authors): Hand hygiene, housekeeping staff, personal protective equipment, training.	No intervention, recording the current situation regarding the hand hygiene behavior of cleaning staff.	Relevant outcomes and aspects: Socio-demographic and occupational characteristics (e.g., age, gender, religion, cast, resistance (urban, rural), educational status, years of service, Modified BG Prasad Scale 2019 (Class I - Class V), department of work/focus of the respective station). Subject-specific outcomes and aspects: Training received/not received on hand hygiene, knowledge of infectious d…	26.5% of study participants had not received any training on hand hygiene or other hygiene-related topics. Despite training, 139 participants had insufficient knowledge of infectious diseases that can be prevented by hand hygiene measures. The majority of study participants (60.4%) applied good hand hygiene practices, while only 37.3% had adequate knowledge. Approximately 80% of the cleaning staf…	The study yielded some interesting insights: 1. The proportion of participants with a positive attitude and good hand hygiene practices exceeded the proportion of employees who demonstrated sufficient knowledge of hand hygiene. 2. Previous studies have found that hand hygiene practices improved with increasing professional experience. This study repeatedly observed that the opposite was true, wit…
19	Scopus	Eigenstetter, M.; Galushko, L.; Jäger, E. et al. (2018)	Europe, Asia Germany (Presentation in Singapore)	Hospitals (19 hospitals), Hospital cleaning staff/ cleaning workers (ng = 1447 (all cleaning workers), na = 214 (answered) --> Return rate: 15%)	Study (presentation format)	Study	The questionnaire was made available to the cleaning staff in various languages, with pictograms and illustrations, and they completed it independently (self-assessment).	Systematic description of the working conditions of cleaning workers in German hospitals, with a focus on employee safety/self-protection and patient safety/hygiene. Keywords (own, none were specified by the authors): Germany, cleaning workers, hospitals, working conditions,self protection, patient safety, hygiene.	No intervention, systematic description of the current situation.	Relevant outcomes and aspects: Demographic variables - gender, age, mother tongue, born in Germany, working hours, shift work Equipment - Appropriate cleaning equipment and work instructions Work organization - working hours, operation procedures, workload, importance of work, respect from others, involvement of cleaning staff, feedback on the correct use of protective equipment Knowledge - Infec…	In this presentation, some results (n = 9) from cleaning staff were selected and presented: - Information for occupational safety (3 of 9 cleaning staff), Glove material (in %): Nitrile (6 of 9 cleaning staff), Latex (2 of 9 cleaning staff), Polypropylene (1 of 9 cleaning staff), Provision and use of protective gloves (in %): - 95.75% of cleaning staff receive their protective gloves from their e…	Unavailable.
20	Scopus	Elling, H.; Behnke, N.; Tseka, J. M. et al. (2022)	Africa, Southeast Africa (Republic of Malawi)	Healthcare facilities (44 state health facilities), cleaning staff/ cleaners (n = 57, nf = 28, nm = 29)	Study	Study, collection of qualitative and quantitative data	The health facilities were selected by staff from the UNC project and the Malawian Ministry of Health. The districts were selected using a spatial clustering approach. Additionally, all 14 existing district hospitals were included, as well as one additional health facility in each district that was located within a day's drive. A qualitative interview guide was developed for qualitative data coll…	Investigation of the role of cleaning staff in preventing nosocomial infections and ensuring a clean environment in healthcare settings (in low-income countries). Keywords (by the authors): cleaners, infection prevention and control, Malawi, water, sanitation and hygiene (WASH), healthcare facilities.	No intervention, assessment of the current situation and roles.	Relevant outcomes and aspects: Based on the components of the SEIPS model (Systems Engineering Initiative for Patient Safety model), which originally originated in the field of patient safety but was adapted to the working conditions of healthcare cleaning staff during the study: Work system (1. Person (education, training), 2. Organization (communication, social relationships, staff interaction …	IPC practices: Cleaners emphasized the importance of IPC measures, particularly hand hygiene, the use of appropriate PPE, safe disposal of medical waste, and general cleanliness. Factors that facilitate and inhibit the implementation of IPC measures: Facilitating factors included good cooperation with medical staff, job satisfaction, and availability of necessary equipment. Inadequate IPC trainin…	Cleaning staff play a key role in ensuring health and hygiene standards and preventing nosocomial infections and antimicrobial resistance. Data collection revealed inadequate training in IPC, hand hygiene, PPE, and waste management. The material resources provided regarding cleaning equipment are also insufficient. Cleaning staff are also particularly at risk of work-related injuries (e.g., from …
5	Scopus, CINAHL, Embase, PubMed, Cochrane Library	He, W.; Chen, X.; Cheng, X. et al. (2023)	China (Wuhan)	University hospital, hospital cleaning staff (ng1 = 141 --> selected: ng2 = 89), Four groups, each at four different locations, with no overlap in personnel (control group (nk = 21), case group 1 (nf1 = 26), case group 2 (nf2 = 26), case group 3 (nf3 = 18))	Study	Quasi-experimental study	Inclusion criteria for participants: 1. Employed in hospital cleaning for at least 3 months, 2. No previous participation in standard training on hand hygiene, 3. Cultural knowledge, 4. Age under 75 years. Exclusion criteria: 1. Termination of employment during the study period, 2. No consent to participate in the intervention, 3. Allergy to hand hygiene products. The project team consisted of th…	Investigation of the effect of six new hand hygiene moments on hand hygiene compliance among hospital cleaning staff. Keywords (by the authors): Compliance, hand hygiene, healthcare, infection; intervention study	Intervention, Implementation of a new approach involving six moments of hand hygiene. The study was conducted in four different groups: 1st group – control group (received no training in hand hygiene), 2. Group 1 – Case group 1 (regular standard training on ‘My 5 Moments of Hand Hygiene’ (in accordance with WHO recommendations --> one training session per month (three in total), duration: 30 minu…	Relevant aspects and outcomes: Hand hygiene compliance of the four groups before the intervention, hand hygiene compliance of the four groups 1 month, 2 months and 3 months after the intervention, compliance at different times and time distributions. Overall compliance was defined as the ratio of the number of hand hygiene measures actually performed (x) to the number of occasions (N) when a hand…	Control group results: 106 hand hygiene moments before and 591 after the three-month intervention phase. During this period, hand hygiene compliance decreased from 30.19% (95% CI 0.2227-0.395) to 27.41% (95% CI 0.2397-0.3114). Case group 1 results: 115 hand hygiene moments before and 706 after the three-month intervention phase. During this period, hand hygiene compliance increased from 31.30% (9…	Given new challenges related to infectious diseases, such as COVID-19, monkeypox, and antibiotic-resistant bacteria, an effective IPC strategy is necessary at all levels of hospitals and involving all employees. This has long been neglected. Therefore, this study provides a valuable contribution to promoting effective IPC practices, particularly with regard to the target group of cleaning staff.
21	Scopus, Embase, PubMed	Kigozi, E.; Livingstone, K.; Ssewante, N. et al. (2024)	Uganda (Kampala)	Mulago National Referral Hospital (MNRH, largest national teaching hospital), inpatient wards, surgical department, outpatient clinics, cleaning staff (n = 120, 52.5% female, 47.5% male).	Study	Quantitative cross-sectional study	Data collection took place between October and November 2021. The study included individuals who worked as cleaners in hospitals, were at least 18 years old and had agreed to participate; employees from other occupational groups were excluded. The sample size was determined using Kish Leslie's formula, but the calculated n of 384 was not feasible because it exceeded the total number of cleaning s…	Recording the knowledge and practices of cleaning staff in relation to infection prevention and control, thereby creating a basis for decision-making for future improvement measures. Keywords (by the authors): Cleaners, Cleaning, Infection prevention and control, Knowledge, Training	No intervention, recording of current knowledge and practices regarding infection prevention and control.	Relevant aspects and outcomes: The questionnaire used consisted of three thematic sections: Section 1: Sociographic characteristics (9 questions) Section 2: Knowledge of infection prevention and control (6 questions) Section 3: Practices in the field of infection prevention and control (13 questions)	Of the 120 cleaners, 82 (68.3%) reported having attended IPC training more than one month previously, conducted either by members of the hospital's IPC team or by their cleaning company. IPC knowledge: 70 cleaners (58.3%) had good IPC knowledge. The average overall knowledge score was 14.3 x 2.5, with the average knowledge scores of female cleaners (19.5/38.3) being higher than those of male clea…	The majority of cleaners demonstrated good IPC knowledge but inadequate IPC practices. This indicates that knowledge alone is not enough to bring about behavior change. Nevertheless, a positive correlation can be observed between good IPC knowledge and good IPC practices. Length of professional experience (over five years) was significantly associated with good IPC knowledge. Cleaners with fixed …
36	Scopus, Embase, PubMed	Martin, E.; Salsgiver, E. L.; Simon, M. S. et al. (2019)	United States of America (New York)	Acute care hospitals (five hospitals in total), Environmental Service Workers (ESW) (n average = 357, between 303 and 391 participants/programme component (five programme components in total)	Study	Prospective, quasi-experimental before-and-after intervention study	A five-part training program was conducted between July 16 and March 17, based on various didactic approaches and different thematic focuses. In 2015, baseline values ​​were collected for follow-up and post-comparison of ATP values ​​in 24 rooms per hospital. The training concept was evaluated using anonymous ARS questionnaires (during training), written assessments (after training), and the eval…	Development and implementation of a five-part training programme for environmental service workers on the topic of infection prevention.	Intervention, An interactive, five-part training program (titled "Cleaner is Safer - ESW on the Front Line of Infection Prevention") was developed according to the principles of adult education theory (taking into account the four principles of andragogy according to Knowles: 1. Necessity, 2. Learner involvement in planning and evaluation, 3. Immediate relevance and impact on professional and per…	Relevant topics covered in the training programme: - Nosocomial infections/hospital-acquired infections (HAI) - Hand hygiene - Isolation measures - Personal protective equipment (PPE) - Daily cleaning measures - Cleaning measures during discharge cleaning - Overcoming and dealing with daily challenges and barriers. The effectiveness of the training programme was assessed using a questionnaire (AR…	The average number of participants for each of the five training modules was 357 (range: 303-391). The total number of participants was 1,740. Most of the participating ESWs rated the training program modules as "excellent" or "very good" (99%) and considered the intervention helpful (92%). 90% of respondents would recommend the intervention to their colleagues, and 95% stated that the concrete s…	The results of the study are promising and demonstrate that training and culture change interventions specifically designed for cleaning staff can close knowledge gaps, improve attitudes, and reduce gaps in practice and existing barriers. The intervention was well received by cleaning staff, led to increased knowledge, and improved the quality of daily cleaning tasks. The intervention was also te…
37	Scopus, PubMed, CINAHL	Mitchell, B.; White, N.; Farrington, A. et al. (2018)	Australia (Brisbane)	11 public and private acute care hospitals, environmental service employees, mainly working in ward cleaning (n = 807, 47% of eligible employees).	Study	Cross-sectional study integrated into a stepped wedge study	Data were collected using a questionnaire developed based on pilot projects and existing literature. Where available, previously validated questions were used. For data collection, the cleaning staff were encouraged to complete a questionnaire at the REACH study information session during the control phase. Completion of the questionnaire indicated the employee's consent to participate in the stu…	REACH study: Efficacy assessment of a multimodal cleaning intervention. Keywords (by the authors): Cross infection, Infection control, Hospitals, Health services, Housekeeping, Maintenance, Translational research, Environment	Intervention, The intervention consisted of a multidimensional cleaning package (a total of five individual components: training, technology, product, audit, and communication). Each component consisted of fixed and variable elements, ensuring consistency between hospitals and adapting to local conditions. The study team developed a separate implementation plan with each hospital, addressing the …	Relevant aspects and outcomes: Questionnaire items addressed topics such as: - Sociodemographic information (age, duration of employment, English as first language, speaking other languages ​​at home), - Knowledge and reported practice (infection prevention and control --> nosocomial infections, isolation measures, identification of common skin and hand contact sites) (21 questions), - Attitudes …	Before the intervention, 494 (80.2%) of the cleaning staff reported having already received training, and 35% reported that the training was conducted annually. Regarding knowledge and reported practice, a statistically significant increase in the cleaning of frequent touchpoints was reported between the pre- and post-intervention phases (p<0.01). A positive development was also observed in the p…	According to the researchers' research, this study is the first to examine the knowledge, attitudes, practices, and perceived organizational support of cleaning staff in a hospital context as part of a large-scale, multicenter clinical trial. This article provides new insights into infection control and the associated cleaning activities. The results indicate that staff demonstrate a high level o…
38	Scopus	Patrick, M.; Kilpatrick, C.; Storr, J. et al. (2024)	Asia, Africa, Cambodia, Tanzania, Nigeria, Vietnam, Initiative 1 (WHO): Cambodia, Gambia, Myanmar, Tanzania Initiative 2 (CDC): Nigeria (Lagos), Vietnam (Ho Chi Minh City) (pilot project)	Hospitals in low- and middle-income countries, resource-poor health facilities, cleaning staff.	Commentary	Commentary, Collection of experience reports	No information available.	Insights into facilitating and inhibiting factors and practical experiences in the implementation of hospital cleaning and infection prevention initiatives. Keywords (by the authors): Healthcare environment, Cleaning, Cleaners, Infection prevention, Training, Resources, Leadership, Investment, Adaptation, Professionalization	Intervention 1 (WHO) - TEACH CLEAN: Training program for the education and training of cleaning staff, based on a train-the-trainer approach. Over a period of five years, the further developed model was implemented in four major countries in collaboration with national and international authorities and institutions. In-depth process and outcome evaluations were conducted in Cambodia and Tanzania,…	Intervention 1 (WHO) - TEACH CLEAN: Several interconnected components, in particular... Trainers' guide (prepare, deliver, sustain), Modules and resources (teach, visualize, check). Linking components such as "organization," "policies and procedures," "staffing and training," "infrastructure and supplies," and "monitoring, feedback, and audit." Further information on Intervention 1 (WHO) can be f…	During the implementation of the initiatives and the associated practical experiences, the following three categories of obstacles were identified: 1. Barrier: Low competence and low status of the occupational group/job profile of the occupational group: cleaning staff predominantly female, low educational status, low literacy levels, no high social status, no/few co-determination rights. These c…	During the implementation of global initiatives relating to cleaning in healthcare facilities, several recurring barriers were identified that require time, personnel and material resources to overcome. At the same time, freely available resources were identified that can be adapted to local conditions, provide the necessary empowerment and enable the implementation of best practices. Proposed so…
22	Consensus, Scopus, PubMed (also in Rayyan uploaded)	Pirincci, E.; Altun, B. (2016)	Europe, Asia, Turkey (Elazig)	Training and research hospital, cleaning staff (total 175 employees, ng = 138 (78.9% --> 70% male, 30% female).	Study (Accepted manuscript)	Descriptive research study	Data collection was conducted between May and June 2014 using a survey based on questions developed by the researchers. No sample size was determined in advance, as the goal was to obtain a general overview. A pre-test was conducted with 10 cleaning staff from another hospital. Questions that had generated misunderstandings were adapted for the final survey. Data analysis was conducted using SPSS…	Investigation of attitudes and behaviors regarding hand hygiene and cleaning. Keywords (by the Authors): Cleaning staff, hand hygiene, cleaning, hospital	No intervention, assessment of the current situation regarding attitudes and behaviors regarding hand hygiene and cleaning.	Relevant aspects and outcomes: Questions covered the following key topics: - Sociodemographic data, - Attitudes toward infection prevention, - Education and training on work-related topics, - Vaccinations, - Puncture and cut injuries.	98.6% of cleaning staff were trained in the correct use of cleaning products, 97.8% in occupational safety, 96.4% in hygiene regulations and in relation to infectious diseases. Responses to the question about the "Most effective practices to prevent infection": Handwashing 36 (26.1%) General hygiene 71 (51.4%) Careful use of equipment 14 (10.1%) Not responded17 (12.3%) Total 138 (100.0%) Distribu…	The cleaning staff's hygiene practices are inadequate in all aspects examined, with deficiencies identified, particularly in hand hygiene. Handwashing is considered a fundamental infection prevention measure, and improper implementation of this practice poses an epidemiological problem. In the future, the level of training should be given greater consideration when hiring new employees. To create…
23	BASE	Şehbal Yeşilbaş, Ş.; Koçman, M. S.; Fakültesi, Ü. T. et al. (2024)	Europe, Asia, Turkey (Muğla)	Training and Research Hospital, hospital cleaning staff (n = 257).	Study	Cross-sectional study	Data were collected between September and October 2023 using a self-administered questionnaire. No sample size was calculated a priori. Descriptive statistics were expressed as percentage, mean, and standard deviation. Normality of distribution was assessed using the Kolmogorov-Smirnov test. Data were analyzed using the t-test for independent groups, univariate analysis of variance (ANOVA), and t…	Determination of current compliance with standard precautions of hospital hygiene and relevant influencing factors. Keywords (by the authors): Hospital, Hygiene, Standard precautions, Healthcare associated infections	No intervention, determination of current compliance with standard precautions of hospital hygiene and relevant influencing factors.	Relevant aspects and outcomes: Questionnaire included questions on: - Sociodemographic characteristics (gender, age, years of employment, average working hours per week), - Working conditions, - Hygiene training, - Content of the "Standard Precautions Scale of Hospital Hygiene: Version of Cleaning Staff (HHSP)."	63.8% of the cleaning staff were female. Their length of service in hospital cleaning was on average 10.4 +/- 7.5 years, and their weekly working hours were 50.7 +/- 7.9 hours. 81.7% of the staff worked in a high- to very-high-risk area. 86.0% reported receiving regular training. 35.0% of the staff who reported receiving regular training reported receiving training once a year. 85.4% reported tha…	Compliance with standard hospital hygiene precautions by cleaning staff was high. The most relevant finding from the data collection was that cleaning staff regularly participate in hospital hygiene training courses during their employment and implement these standard precautions more consistently. The goal should always be full compliance with standard hospital hygiene precautions, which require…
24	Science.gov, Scopus, PubMed, (also in Rayyan uploaded)	Sendall, M. C.; McCosker, L. K.; Halton, K. (2019)	Australia (Queensland, Brisbane)	Metropolitan Hospital, hospital cleaning saff (ng = 12, focus group discussion round 1: 8 cleaners, focus group discussion round 2: 4 cleaners).	Study	Qualitative exporative study	Data was collected between January and March 2013, based on two focus group discussions conducted by two researchers. Recruitment was carried out with the support of the cleaning staff's supervisors using posters and flyers. To create a familiar atmosphere, the staff room was used as the location for the focus group discussions. The cleaning staff were provided with an information sheet in advanc…	To determine the attitudes of cleaning staff towards hand hygiene and the national hand hygiene initiative. Keywords (by the authors): hand hygiene; hospital cleaners; infection control; qualitative research; attitudes	No intervention, assessment of current attitudes towards hand hygiene and the national hand hygiene initiative.	Relevant aspects and outcomes: The following topics were part of the focus group discussion: - Sociodemographic data (age, gender, time employed as a cleaner in this facility), - Relevance/personal value of hand hygiene, - Feasibility of hand hygiene, - Culture of hand hygiene, - Reminder and promotion of hand hygiene.	Identified facilitating factors: Support from colleagues, recognition of hand hygiene achievements by superiors. Identified inhibiting factors: Presence of multiple conflicting strategies, overload (including with the topic of hand hygiene), lack of contextualized training programs. The following themes and corresponding statements were identified regarding cleaning staff's attitudes toward hand …	This exporatory, qualitative study assessed cleaning staff's attitudes toward hand hygiene and the National Hand Hygiene Initiative (NHHI). Despite comparatively low levels of compliance with hand hygiene regulations, cleaning staff are well aware of the importance of hand hygiene. The results demonstrate that leadership and support from colleagues are crucial for creating a positive hand hygiene…
31	BASE, Scopus, Embase, PubMed (also in Rayyan uploaded)	Tesfaye, A.H.; Tesfaye H. M.; Desye, B. et al. (2023)	Africa, Ethiopia (Gondar City)	public and private healthcare facilities (hospitals, health centers), Healthcare cleaning staff (A total of 428 cleaning staff were available, of which ng = 390, of which 75.1% were female (nw = 294).	Study	Institutional cross-sectional study	Data were collected between May and June 2022 in the form of a cross-sectional survey using a semi-structured questionnaire. The questionnaire was pre-developed in English based on relevant literature and translated into the local language (Amharic) by the authors and language experts. The questionnaire was administered in the form of interviews. The sample size was calculated using the populatio…	Investigation of infection prevention and control knowledge and practices and associated factors. Keywords (by the authors): healthcare-associated infection, infection prevention, healthcare cleaners, Ethiopia	No intervention, determine current knowledge and practices regarding infection prevention and control.	Relevant aspects and outcomes: - Sociodemographic information (age, gender, educational status, work experience, working unit, monthly salary, working hours per day), - Behavioral and organizational factors (substance use, IPC training, presence and participation in IPC committees, availability of hand hygiene materials, vaccinations, PPE), - Knowledge about infection prevention and control (wast…	Influencing factors related to behavior and organization: 205 (52.6%) of the cleaners surveyed received IPC training in the last 12 months, 45 (11.5%) of whom were members of the IPC committee. 63.3% of the respondents stated that they are regularly supervised at work. Almost half, i.e., 191 (49.0%) of the cleaners stated that IPC guidelines are available at their workplace. The majority, i.e., 2…	The study results showed that almost half of the cleaning staff surveyed (a total of 186 out of 390) used inadequate IPC practices. The results therefore highlight the need for good IPC knowledge and access to appropriate IPC guidelines to promote suitable IPC practices for cleaning staff in healthcare settings. The data collected also showed that behavioural change measures, taking into account …
28	Scopus, CINAHL, PubMed	Toffolutti, V.; Reeves, A.; McKee, M.; Stuckler, D. (2017)	Europe, United Kingdom (various regions)	126 acute hospitals in different regions, sizes, and specialties	Study	Correlation study	Linking of data on MRSA incidence, patient reports on perceived cleanliness, and staff reports, including the availability of handwashing facilities. The surveys for patient and staff reports were commissioned separately. As part of the patient report data collection, each hospital sent a questionnaire to 850 patients who had spent at least one night in the hospital between June and August of tha…	Investigating the relationship between hospital cleaning outsourcing, MRSA incidence, perceived cleanliness, availability of hand hygiene equipment, and cost reduction. Keywords (by the authors): Outsourcing, Hospital acquired infections, Hospital cleaning, Contracting-out	No intervention, investigating the relationship between hospital cleaning outsourcing, MRSA incidence, perceived cleanliness, availability of hand hygiene equipment, and cost reduction.	Relevant aspects and outcomes: Parameters considered: - Data on hospital incidence of MRSA per 100,000 hospital bed-days (Public Health England Annual Reports, 2015). - Patient reports on cleanliness (Patient Survey Program of the Picker Institute NHS/Picker Institute Europe, 2010-2014): Cleanliness of patient rooms and wards (including toilets and sanitary areas) ("very clean" (excellent) - "not…	Unadjusted comparison of outsourced and internal hospital cleaning: The average MRSA incidence per 100,000 bed days in hospitals with outsourced cleaning is 2.28 per 100,000 bed days. The average MRSA incidence/100,000 in hospitals with internal cleaning is 1.46/100,000 bed days. --> The average MRSA incidence/100,000 is almost 50% higher in hospitals with outsourced cleaning than in hospitals wi…	Linking data on MRSA incidence per 100,000 hospital bed days with the results of surveys on cleanliness among patients and staff in 126 English hospitals between 2010 and 2014 showed that outsourcing cleaning services was associated with higher MRSA incidence, fewer cleaning staff per hospital bed, and a higher proportion of patients and staff who were dissatisfied with the cleanliness of the hos…
25	Scopus, Embase, PubMed	Tolera, S. T.; Assefa, N.; Geremew, A. et al. (2024)	Africa, Ethiopia (Eastern Ethiopia	Public hospitals (8 hospitals), cleaners/sanitary workers (Sanitary workers: n = 809 --> 729 (90.11%) of them responded, IPC experts: n = 9).	Study	Cross-sectional study	Data were collected between May and August 2023 and were conducted in person-to-person interviews using a standard 10-question questionnaire. The 10 questions could be answered with yes/no. The following thresholds were defined in advance: 1: 16–20 points: "good" 2: 10–15 points: "satisfactory" 3: less than 10 points: "poor" Multilevel ordinal logistic regression models were used to examine the r…	Investigation of IPC compliance and relevant influencing factors. Keywords (by the authors): Compliance, control, determinants, hospital, infection prevention, sanitary workers	No intervention, assessment of current IPC compliance and relevant influencing factors.	Relevant aspects and outcomes: - Sociodemographic variables (e.g., gender, age, income, educational status, length of service as a cleaner), - Compliance and determinants of IPC practice, - Compliance of IPC practice by hospitals, - Compliance of IPC by building IPC environment.	Compliance with IPC practices was 36.21%. The multilevel ordinal logistic regression model shows that cleaners with good IPC knowledge (AOR: 4.70, 95% CI: 2.11–10.46), without alcohol dependence (AOR: 2.35, 95% CI: 1.15, 4.78), without khat chewing (AOR: 1.62, 95% CI: 1.06, 2.46), and without nicotine use/cigarette smoking (AOR: 3.15, 95% CI: 2.35–5.41) were more likely to adhere to IPC practices…	The study focused on analysing existing IPC practices, training, use of PPE, consumption of addictive substances, work stress, workload and social recognition. Both IPC experts and cleaning staff themselves reported inadequate IPC practices due to a lack of knowledge, individual and workplace-related behaviours and conditions. The results suggest that training, improvements in IPC knowledge, a re…
26	BASE, Scopus (also in Rayyan uploaded)	Yamazhan, T.; Tasbakan, M. I.; Calik, S. et al. (2009)	Europe, Asia, Turkey (Izmir)	Tertiary-care educational hospital of a state university (1811 beds), Hospital cleaning staff (Total 290 cleaners, ng = 240, 118 women, 122 men).	Study	Cross-sectional study	Candidates were selected with the help of the hospital administration, taking into account a minimum of one year of service. The questionnaire content was developed based on relevant literature. The questionnaires were completed in individual interviews. Each correct answer was awarded one point (maximum score: 24 points). The chi-square test and Student's t-test were used for statistical analysi…	Evaluation of the Knowledge of Hospital Cleaning Staff about Prevention of Nosocomial Infections. Keywords (by the authors): Hospital cleaning staff, nosocomial infection, knowledge level, questionnaire	No intervention, assessment of current knowledge and behavior regarding nosocomial infections.	Relevant aspects and outcomes: The questionnaire is divided into two parts: Part 1 - Sociodemographic questions (gender, educational status, working hours, and workplace), Part 2 - Questions assessing knowledge regarding nosocomial infections (a total of 21 questions, two open-ended questions, and 19 multiple-choice questions) (cleaning procedures, hand hygiene, use of protective gloves, waste di…	55.4% of cleaning staff had completed primary school, and 54.0% had been working in hospital cleaning for more than three years. The average level of knowledge was 18.15 +/- 3.97 (max. 24). No correlation could be established between the level of knowledge and gender, educational attainment, length of employment or receipt of formal training in the prevention of nosocomial infections prior to tak…	In conclusion, it can be said that surveying the knowledge and attitudes of cleaning staff with regard to approaches to preventing nosocomial infections can be helpful, including for identifying existing difficulties and challenges. Well-designed, regular training programmes prevent and correct faulty processes.
27	Scopus	Yanke, E.; Moriarty, H.; Carayon, P.; Safdar, N. (2021)	United States of America (Wisconsin, Pensylvania)	Tertiary care hospital (87 beds), Environmental Service Workers (ESW), total of 73 full-time cleaners (64 male, 9 female), n = 7 (6 male, 1 female).	Study	Qualitative-descriptive study	Data was collected through a focus group discussion. Participants were recruited in advance. Participation requirements included regular work as an ESW on medical and surgical wards and the ability to understand English. All employees were informed about the project in advance by email and invited to participate. In addition, they were personally invited to the staff meetings on a monthly basis. …	Identification of work-system inhibiting and promoting factors with regard to the adherence to a CDI prevention measure package, from the perspective of the ESWs using the SEIPS approach (a novel approach based on the Human Factors Engineering Initiative). Keywords (by the authors): Infection prevention, environmental service workers, environmental management, bundle, qualitative research, clostr…	No intervention, assessment of current adherence to the national prevention package for CDI using a novel approach based on the Human Factors Engineering Initiative.	Relevant aspects and outcomes: The following topics were addressed during the focus group discussion: - Hand hygiene, - Contact isolation precautions, - Environmental management. The collected data were thematically categorized using the SEIPS model: - Person, organization, tools, tasks, and environment.	Staff reported that there was sufficient availability of appropriate cleaning chemicals and equipment. Staff had excellent knowledge of CDI hand hygiene measures. It was also reported that there was sufficient time available to prepare CDI patient rooms, but that staff from other professional groups were pressuring them to prepare the rooms more quickly. In addition, uncertainties were expressed …	Several factors in the current work situation act as obstacles or promoting factors with regard to compliance with nationally binding CDI measures of the Department of Veterans Affairs. Environmental service workers (ESWs) are an underestimated resource for infection prevention in hospitals. This target group should also be more closely involved in IPC teams.
3. Category - Poster Abstracts & Conference Abstracts
No.	Database	Authors (year of publication)	Country	Setting, study population, sample size (n) (if applicable)	Document type	Study design/ Study category (observational study, intervention study)	Methodology	Thematic focus	Type of intervention, comparative alternative if applicable, incl. details (if applicable)	Outcomes, including details (e.g. how they are measured) (if applicable)	Main results	Conclusion
49	Embase	Harun, M. G. D.; Sumon, S. A.; Islam, M. S. (2023) (S. 91) (International Conference on Prevention and Infection Control 2023) (P188)	Asia, Bangladesh	Maximum care hospitals (8 hospitals throughout Bangladesh), hospital cleaning staff (n = 293)	Meeting Abstract	Observational study, cross-sectional study	A cross-sectional study was conducted between July 2022 and February 2023. The study participants were 25% of randomly selected cleaning staff in each of the included hospitals. Personal interviews were conducted using a semi-structured questionnaire to gather information on knowledge, existing practices and training in the field of infection prevention and environmental hygiene.	Determination of the current level of knowledge and training and practices relating to infection prevention and environmental hygiene.	No intervention, presentation of the current situation.	Analysis of existing gaps in knowledge, practices and training relating to infection prevention, cleaning, disinfection and waste management. Relevant points of the survey were: - Socio-demographic data (age, temporary workers, etc.), - Receipt of basic training in infection prevention, - Receipt of training on cleaning and waste management, - Implementation of the ‘5 moments of hand hygiene’ (WH…	The average age of the cleaning staff included in the study was 36.6 years, and 65.6% (195/293) were temporary workers. One-fifth of those surveyed had received basic training on infection prevention in the last two years of their employment, but none had received training on waste management and environmental cleaning. 46% of cleaning staff stated that they implemented hand hygiene measures befo…	The study revealed insufficient knowledge and behaviour among cleaning staff in Bangladeshi hospitals with regard to infection prevention and environmental hygiene. Measures for optimisation, for example in the form of implementing environmental hygiene guidelines, routine monitoring of processes and increased training and education of staff with regard to infection prevention, cleaning and disin…
78	Embase	Smith, K.; De Marco, C. (2018) (Abstract 84)	Australia	Six hospitals, cleaning staff and managers from the hospital cleaning sector (n = 550).	Abstract	Intervention study	In the first module, cleaning staff were trained by clinical infection prevention nurses in one-hour workshops on infection prevention and cleaning, covering both theoretical and practical aspects. Due to the very positive response to the training programme, a second module was developed for hospital cleaning managers and implemented as a training programme to promote a better understanding of in…	Implementation of a two-stage training programme on infection prevention and environmental cleaning for cleaning staff and hospital cleaning managers.	Intervention, Two-stage training programme on infection prevention and environmental cleaning.	Training topics, cleaning staff --> theoretical and practical components: - Basics of infection prevention, - Infection chains and transmission routes, - Environmental risks, - Practical cleaning exercises, including checking cleaning results with UV light. Training topics, managers: - Basics of infection prevention, - Cleaning practices, - Individual competence-based assessment.	A total of 550 hospital cleaning staff completed the training intervention over the past 12 months. The training received a very positive response. After the training, the cleaning staff reported that they had gained a better understanding of IP principles and a sense of appreciation and personal responsibility. Managers cited improved work practices and greater satisfaction with their work.	The additional training programme emphasised the importance of environmental cleaning and infection prevention and equipped both cleaning and management staff with the knowledge they need to promote safety in hospitals.
80	Embase	Yang, Q.; Zhang, X. (2019)	Asia, China (Provice Hubei, Wuhan)	Tertiary care hospital, hospital cleaning staff (n = 24)	Poster Abstract	Observational study	Cleaning was observed and documented in wards where patients with infections caused by multi-resistant pathogens were accommodated. A mediation analysis was performed to assess the direct (c`) and indirect (a) and (b) relationships between the use of personal protective equipment and cleaning quality, with hand hygiene serving as the mediator variable. The participants gave their verbal consent.	Analysis of the impact of personal protective equipment use and hand hygiene practices on cleaning quality.	No intervention, analysis of potentially existing correlations.	Primary Outcomes: - Average scores for the use of personal protective equipment (maximum possible score 1), - Average scores for hand hygiene practices (maximum possible score 3), - Average cleaning quality for bed preparation (maximum possible score 1.167), - Average cleaning quality for floor cleaning (maximum possible score 1.200). Cleaning quality was assessed according to its compliance with…	Between 1 January 2019 and 30 April 2019, a total of 92 cleaning procedures were observed. The average value for the cleaning quality of the beds was 0.697 (SD 0.261), while the average value for the cleaning quality of the floors was 0.369 (SD 0.338). The average value for the use of PPE was 0.728 (SD 0.296) and that for hand hygiene practices was 0.451 (SD 1.015). The mediation effect analysis …	The cleaning staff demonstrated poor cleaning performance, despite the relevance of this for the prevention and control of infections with multi-resistant pathogens. The results of the data collection indicate that improvements in the use of PPE and hand hygiene among cleaning staff could help to optimise cleaning quality.
	Legend (meanings of the colors):
		Observational study
		Intervention study
